# Supplementary material for: Multiple Recombination Events and Strong Purifying Selection at the Origin of SARS-CoV-2 Spike Glycoprotein Increased Correlated Dynamic Movements
Source: Int J Mol Sci. 2020 Dec 23;22(1):80. doi: 10.3390/ijms22010080 (PMC7794730; doi:10.3390/ijms22010080)
Supplement: Supplementary file 1 [file ijms-22-00080-s001.zip]

Archive with 3 entries (3 files):
- Supplementary.Figures.pdf
- Supplementary.Movies.zip
- Supplementary.Tables.xlsx
