# Supplementary material for: Multiple Recombination Events and Strong Purifying Selection at the Origin of SARS-CoV-2 Spike Glycoprotein Increased Correlated Dynamic Movements
Source: Int J Mol Sci. 2020 Dec 23;22(1):80. doi: 10.3390/ijms22010080 (PMC7794730; doi:10.3390/ijms22010080)
Supplement: Supplementary file 1 [file ijms-22-00080-s001.zip › Supplementary.Tables.xlsx]

## Sheet: TableS1
Table S1. Isolate IDs and accession numbers of viral sequences. Sequences were downloaded from NCBI (https://www.ncbi.nlm.nih.gov/) and GISAID databases (https://www.gisaid.org/)
The strains used for the recombination/selection analyses are marked in green
strain	gisaid_epi_isl	genbank_accession	date	region	country	division	location	host	pangolin_lineage	GISAID_clade	originating_lab	submitting_lab	authors	url	title	paper_url	date_submitted
Wuhan/WIV06/2019	EPI_ISL_402129	MN996530.1	2019-12-30	Asia	China	Hubei	Wuhan	Human	B	L	Wuhan Jinyintan Hospital	Wuhan Institute of Virology, Chinese Academy of Sciences	Peng Zhou et al	https://www.gisaid.org	?	?	2020-01-18
bat/Yunnan/RaTG13/2013	EPI_ISL_402131	?	2013-07-24	Asia	China	Yunnan	Pu'Er	Rhinolophus affinis	B.1.1	S	Wuhan Institute of Virology, Chinese Academy of Sciences	Wuhan Institute of Virology, Chinese Academy of Sciences	Yan Zhu et al	https://www.gisaid.org	?	?	2020-01-24
Wuhan/HBCDC-HB-01/2019	EPI_ISL_402132	?	2019-12-30	Asia	China	Hubei	Wuhan	Human	B	L	Wuhan Jinyintan Hospital	Hubei Provincial Center for Disease Control and Prevention	Bin Fang et al	https://www.gisaid.org	Genome-wide data inferring the evolution and population demography of the novel pneumonia coronavirus (SARS-CoV-2)	https://dx.doi.org/10.1101/2020.03.04.976662	2020-01-19
Guangdong/20SF014/2020	EPI_ISL_403934	?	2020-01-15	Asia	China	Guangdong	Shenzhen	Human	B	L	Guangdong Provincial Center for Diseases Control and Prevention; Guangdong Provincial Public Health	Department of Microbiology, Guangdong Provincial Center for Diseases Control and Prevention	Min Kang et al	https://www.gisaid.org	?	?	2020-01-22
Guangdong/20SF028/2020	EPI_ISL_403936	?	2020-01-17	Asia	China	Guangdong	Zhuhai	Human	B	L	Guangdong Provincial Center for Diseases Control and Prevention; Guangdong Provincial Public Health	Department of Microbiology, Guangdong Provincial Center for Diseases Control and Prevention	Min Kang et al	https://www.gisaid.org	Whole genome and phylogenetic analysis of two SARS-CoV-2 strains isolated in Italy in January and February 2020: additional clues on multiple introductions and further circulation in Europe	https://dx.doi.org/10.2807/1560-7917.ES.2020.25.13.2000305	2020-01-22
USA/IL1/2020	EPI_ISL_404253	MN988713.1	2020-01-21	North America	USA	Illinois	Chicago	Human	B	O	IL Department of Public Health Chicago Laboratory	Pathogen Discovery, Respiratory Viruses Branch, Division of Viral Diseases, Centers for Disease Control and Prevention	Ying Tao et al	https://www.gisaid.org	First 12 patients with coronavirus disease 2019 (COVID-19) in the United States	https://dx.doi.org/10.1101/2020.03.09.20032896	2020-01-25
USA/CA-CDC-1/2020	EPI_ISL_406034	MN994467.1	2020-01-23	North America	USA	California	Los Angeles County	Human	A	S	California Department of Public Health	Pathogen Discovery, Respiratory Viruses Branch, Division of Viral Diseases, Centers for Disease Control and Prevention	Anna Uehara et al	https://www.gisaid.org	First 12 patients with coronavirus disease 2019 (COVID-19) in the United States	https://dx.doi.org/10.1101/2020.03.09.20032896	2020-01-27
Shenzhen/SZTH-001/2020	EPI_ISL_406592	?	2020-01-13	Asia	China	Guangdong	Shenzhen	Human	A	O	Shenzhen Third People's Hospital	Shenzhen Key Laboratory of Pathogen and Immunity, National Clinical Research Center for Infectious Disease,Shenzhen Third People's Hospital	Yang Yang et al	https://www.gisaid.org	?	?	2020-01-29
Shenzhen/SZTH-004/2020	EPI_ISL_406595	?	2020-01-16	Asia	China	Guangdong	Shenzhen	Human	B	L	Shenzhen Key Laboratory of Pathogen and Immunity, National Clinical Research Center for Infectious Disease, Shenzhen Third People's Hospital	Shenzhen Key Laboratory of Pathogen and Immunity, National Clinical Research Center for Infectious Disease, Shenzhen Third People's Hospital	Yang Yang et al	https://www.gisaid.org	?	?	2020-01-29
France/IDF-0373/2020	EPI_ISL_406597	?	2020-01-23	Europe	France	Ile de France	Paris	Human	B.2	O	Department of Infectious and Tropical Diseases, Bichat Claude Bernard Hospital, Paris	National Reference Center for Viruses of Respiratory Infections, Institut Pasteur, Paris	MÃ©lanie Albert et al	https://www.gisaid.org	Introductions and early spread of SARS-CoV-2 in France	https://dx.doi.org/10.1101/2020.04.24.059576	2020-01-29
Australia/VIC01/2020	EPI_ISL_406844	MT007544.1	2020-01-25	Oceania	Australia	Victoria	Clayton AU	Human	B.2	O	Monash Medical Centre	Collaboration between the University of Melbourne at The Peter Doherty Institute for Infection and Immunity, and the Victorian Infectious Disease Reference Laboratory	Caly et al	https://www.gisaid.org	Isolation and rapid sharing of the 2019 novel coronavirus (SARS-CoV-2) from the first patient diagnosed with COVID-19 in Australia	https://dx.doi.org/10.5694/mja2.50569	2020-01-31
Germany/BY-ChVir-929/2020	EPI_ISL_406862	MT270101.1	2020-01-28	Europe	Germany	Bavaria	Starnberg	Human	B	G	CharitÃ© UniversitÃ¤tsmedizin Berlin, Institute of Virology; Institut fÃ¼r Mikrobiologie der Bundeswehr, Munich	CharitÃ© UniversitÃ¤tsmedizin Berlin, Institute of Virology	Victor M Corman et al	https://www.gisaid.org	Whole genome and phylogenetic analysis of two SARS-CoV-2 strains isolated in Italy in January and February 2020: additional clues on multiple introductions and further circulation in Europe	https://dx.doi.org/10.2807/1560-7917.ES.2020.25.13.2000305	2020-01-31
Singapore/1/2020	EPI_ISL_406973	?	2020-01-23	Asia	Singapore	Singapore	Singapore	Human	B	L	Singapore General Hospital	National Public Health Laboratory	Mak et al	https://www.gisaid.org	Whole genome and phylogenetic analysis of two SARS-CoV-2 strains isolated in Italy in January and February 2020: additional clues on multiple introductions and further circulation in Europe	https://dx.doi.org/10.2807/1560-7917.ES.2020.25.13.2000305	2020-02-03
England/01/2020	EPI_ISL_407071	?	2020-01-29	Europe	United Kingdom	England		Human	A	S	Respiratory Virus Unit, Microbiology Services Colindale, Public Health England	Respiratory Virus Unit, Microbiology Services Colindale, Public Health England	Monica Galiano et al	https://www.gisaid.org	Preliminary analysis of SARS-CoV-2 importation & establishment of UK transmission lineages	https://virological.org/t/preliminary-analysis-of-sars-cov-2-importation-establishment-of-uk-transmission-lineages/507	2020-02-03
England/02/2020	EPI_ISL_407073	?	2020-01-29	Europe	United Kingdom	England		Human	A	S	Respiratory Virus Unit, Microbiology Services Colindale, Public Health England	Respiratory Virus Unit, Microbiology Services Colindale, Public Health England	Monica Galiano et al	https://www.gisaid.org	Preliminary analysis of SARS-CoV-2 importation & establishment of UK transmission lineages	https://virological.org/t/preliminary-analysis-of-sars-cov-2-importation-establishment-of-uk-transmission-lineages/507	2020-02-03
Australia/QLD02/2020	EPI_ISL_407896	?	2020-01-30	Oceania	Australia	Queensland	Gold Coast	Human	A	S	Pathology Queensland	Public Health Virology Laboratory	Ben Huang et al	https://www.gisaid.org	?	?	2020-02-06
France/IDF-0626/2020	EPI_ISL_408431	?	2020-01-29	Europe	France	Ile de France	Paris	Human	B	L	Sorbonne UniversitÃ©, Inserm et Assistance Publique-HÃ´pitaux de Paris (PitiÃ© SalpÃ©triÃ¨re)	National Reference Center for Viruses of Respiratory Infections, Institut Pasteur, Paris	MÃ©lanie Albert et al	https://www.gisaid.org	Whole genome and phylogenetic analysis of two SARS-CoV-2 strains isolated in Italy in January and February 2020: additional clues on multiple introductions and further circulation in Europe	https://dx.doi.org/10.2807/1560-7917.ES.2020.25.13.2000305	2020-02-08
Shanghai/IVDC-SH-001/2020	EPI_ISL_408483	?	2020-01-20	Asia	China	Shanghai		Human	A	S	National Institute for Viral Disease Control and Prevention, China CDC	National Institute for Viral Disease Control & Prevention, CCDC	Wenjie Tan et al	https://www.gisaid.org	Mutations, Recombination and Insertion in the Evolution of 2019-nCoV	https://dx.doi.org/10.1101/2020.02.29.971101	2020-02-09
Beijing/IVDC-BJ-005/2020	EPI_ISL_408485	?	2020-01-18	Asia	China	Beijing		Human	A	S	National Institute for Viral Disease Control and Prevention, China CDC	National Institute for Viral Disease Control & Prevention, CCDC	Wenjie Tan et al	https://www.gisaid.org	Mutations, Recombination and Insertion in the Evolution of 2019-nCoV	https://dx.doi.org/10.1101/2020.02.29.971101	2020-02-09
Henan/IVDC-HeN-002/2020	EPI_ISL_408487	?	2020-01-20	Asia	China	Henan	Zhengzhou	Human	A	S	National Institute for Viral Disease Control and Prevention, China CDC	National Institute for Viral Disease Control & Prevention, China CDC	Wenjie Tan et al	https://www.gisaid.org	Mutations, Recombination and Insertion in the Evolution of 2019-nCoV	https://dx.doi.org/10.1101/2020.02.29.971101	2020-02-09
pangolin/Guangxi/P4L/2017	EPI_ISL_410538	?	2017	Asia	China	Guangxi		Manis javanica	B.15	S	Beijing Institute of Microbiology and Epidemiology	Beijing Institute of Microbiology and Epidemiology	Wu-Chun Cao et al	https://www.gisaid.org	?	?	2020-02-17
pangolin/Guangxi/P1E/2017	EPI_ISL_410539	?	2017	Asia	China	Guangxi		Manis javanica	B.15	S	Beijing Institute of Microbiology and Epidemiology	Beijing Institute of Microbiology and Epidemiology	Wu-Chun Cao et al	https://www.gisaid.org	?	?	2020-02-17
pangolin/Guangxi/P5L/2017	EPI_ISL_410540	?	2017	Asia	China	Guangxi		Manis javanica	B.15	S	Beijing Institute of Microbiology and Epidemiology	Beijing Institute of Microbiology and Epidemiology	Wu-Chun Cao et al	https://www.gisaid.org	?	?	2020-02-17
pangolin/Guangxi/P5E/2017	EPI_ISL_410541	?	2017	Asia	China	Guangxi		Manis javanica	B.15	S	Beijing Institute of Microbiology and Epidemiology	Beijing Institute of Microbiology and Epidemiology	Wu-Chun Cao et al	https://www.gisaid.org	?	?	2020-02-17
pangolin/Guangxi/P2V/2017	EPI_ISL_410542	?	2017	Asia	China	Guangxi		Manis javanica	B.15	S	Beijing Institute of Microbiology and Epidemiology	Beijing Institute of Microbiology and Epidemiology	Wu-Chun Cao et al	https://www.gisaid.org	?	?	2020-02-17
pangolin/Guangxi/P3B/2017	EPI_ISL_410543	?	2017	Asia	China	Guangxi		Manis javanica	B.5	S	Beijing Institute of Microbiology and Epidemiology	Beijing Institute of Microbiology and Epidemiology	Wu-Chun Cao et al	https://www.gisaid.org	?	?	2020-02-17
Singapore/8/2020	EPI_ISL_410714	?	2020-02-03	Asia	Singapore	Singapore	Singapore	Human	B.2	O	National Public Health Laboratory, National Centre for Infectious Diseases	National Public Health Laboratory, National Centre for Infectious Diseases	Octavia S et al	https://www.gisaid.org	?	?	2020-02-18
pangolin/Guangdong/1/2019	EPI_ISL_410721	?	2019	Asia	China	Guangdong		Manis javanica	B.1	S	South China Agricultural University	South China Agricultural University	Yongyi Shen et al	https://www.gisaid.org	?	?	2020-02-18
SouthKorea/SNU01/2020	EPI_ISL_411929	MT039890.1	2020-01-XX	Asia	South Korea	South Korea		Human	B.2	O	Department of Clinical Diagnostics	Department of Clinical Diagnostics	Park et al	https://www.gisaid.org	Virus Isolation from the First Patient with SARS-CoV-2 in Korea	https://dx.doi.org/10.3346/jkms.2020.35.e84	2020-02-11
Sweden/01/2020	EPI_ISL_411951	MT093571.1	2020-02-07	Europe	Sweden	SmÃ¥land	JÃ¶nkÃ¶ping	Human	B.2	O	Unit for Laboratory Development and Technology Transfer, Public Health Agency of Sweden	Unit for Laboratory Development and Technology Transfer, Public Health Agency of Sweden	Bengner et al	https://www.gisaid.org	Whole genome and phylogenetic analysis of two SARS-CoV-2 strains isolated in Italy in January and February 2020: additional clues on multiple introductions and further circulation in Europe	https://dx.doi.org/10.2807/1560-7917.ES.2020.25.13.2000305	2020-02-20
USA/CA-CDC-8/2020	EPI_ISL_411955	MT106053.1	2020-02-10	North America	USA	California		Human	B	L	California Department of Public Health	Pathogen Discovery, Respiratory Viruses Branch, Division of Viral Diseases, Centers for Disease Control and Prevention	Krista Queen et al	https://www.gisaid.org	?	?	2020-02-22
HongKong/VM20001061-2/2020	EPI_ISL_412028	?	2020-01-22	Asia	Hong Kong	Hong Kong	Hong Kong	Human	A	S	Hong Kong Department of Health	School of Public Health, The University of Hon g Kong	Dominic N.C. Tsang et al	https://www.gisaid.org	?	?	2020-02-24
pangolin/China/MP789/2019	EPI_ISL_412860	?	2019-03-19	Asia	China	China		Manis javanica	B.1	O	SCSFRI, South China Sea Fisheries Research Institute, Chinese Academy of Fishery Sciences (SCSFRI, CAFS)	SCSFRI, South China Sea Fisheries Research Institute, Chinese Academy of Fishery Sciences (SCSFRI, CAFS)	Jiang et al	https://www.gisaid.org	?	?	2020-02-13
Wuhan/HBCDC-HB-04/2019	EPI_ISL_412900	?	2019-12-30	Asia	China	Hubei	Wuhan	Human	B	O	Wuhan Jinyintan Hospital	Hubei Provincial Center for Disease Control and Prevention	Bin Fang et al	https://www.gisaid.org	Genome-wide data inferring the evolution and population demography of the novel pneumonia coronavirus (SARS-CoV-2)	https://dx.doi.org/10.1101/2020.03.04.976662	2020-02-28
Finland/FIN-25/2020	EPI_ISL_412971	?	2020-02-25	Europe	Finland	Helsinki		Human	B.1	G	HUS Diagnostiikkakeskus, Hallinto	Department of Virology Faculty of Medicine, Medicum University of Helsinki	Teemu Smura et al	https://www.gisaid.org	A doubt of multiple introduction of SARS-CoV-2 in Italy: A preliminary overview	https://dx.doi.org/10.1002/jmv.25773	2020-03-01
hCoV-19/bat/Yunnan/RmYN01/2019	EPI_ISL_412976	?	2019-06-25	Asia	China	Yunnan	Xishuangbanna	Rhinolophus malayanus	B.4	O
hCoV-19/bat/Yunnan/RmYN02/2019	EPI_ISL_412977	?	2019-06-25	Asia	China	Yunnan	Xishuangbanna	Rhinolophus malayanus	A.1	S
Wuhan/HBCDC-HB-02/2020	EPI_ISL_412978	?	2020-01-17	Asia	China	Hubei	Wuhan	Human	A	S	The Central Hospital Of Wuhan	Hubei Provincial Center for Disease Control and Prevention	Bin Fang et al	https://www.gisaid.org	Genome-wide data inferring the evolution and population demography of the novel pneumonia coronavirus (SARS-CoV-2)	https://dx.doi.org/10.1101/2020.03.04.976662	2020-03-02
Wuhan/HBCDC-HB-04/2020	EPI_ISL_412980	?	2020-01-18	Asia	China	Hubei	Wuhan	Human	A	S	Union Hospital of Tongji Medical College, Huazhong University of Science and Technology	Hubei Provincial Center for Disease Control and Prevention	Bin Fang et al	https://www.gisaid.org	Genome-wide data inferring the evolution and population demography of the novel pneumonia coronavirus (SARS-CoV-2)	https://dx.doi.org/10.1101/2020.03.04.976662	2020-03-02
Tianmen/HBCDC-HB-07/2020	EPI_ISL_412983	?	2020-02-08	Asia	China	Hubei	Tianmen	Human	A	S	Tianmen Center for Disease Control and Prevention	Hubei Provincial Center for Disease Control and Prevention	Bin Fang et al	https://www.gisaid.org	Genome-wide data inferring the evolution and population demography of the novel pneumonia coronavirus (SARS-CoV-2)	https://dx.doi.org/10.1101/2020.03.04.976662	2020-03-02
Switzerland/ZH-UZH-1000477102/2020	EPI_ISL_413019	?	2020-02-26	Europe	Switzerland	ZÃ¼rich		Human	B.2	V	Department of Internal Medicine, Triemli Hospital	Institute of Medical Virology, University of Zurich	Stefan Schmutz et al	https://www.gisaid.org	?	?	2020-03-03
Switzerland/ZH-UZH-1000477797/2020	EPI_ISL_413023	?	2020-02-29	Europe	Switzerland	ZÃ¼rich		Human	B.1.1	GR	Division of Infectious Diseases, University Hospital Zurich	Institute of Medical Virology, University of Zurich	Stefan Schmutz et al	https://www.gisaid.org	A doubt of multiple introduction of SARS-CoV-2 in Italy: A preliminary overview	https://dx.doi.org/10.1002/jmv.25773	2020-03-03
Australia/NSW06/2020	EPI_ISL_413213	?	2020-02-29	Oceania	Australia	New South Wales	Sydney	Human	B.4	O	Centre for Infectious Diseases and Microbiology Laboratory Services	NSW Health Pathology - Institute of Clinical Pathology and Medical Research; Westmead Hospital; University of Sydney	Eden J-S et al	https://www.gisaid.org	Revealing COVID-19 transmission in Australia by SARS-CoV-2 genome sequencing and agent-based modeling	https://www.nature.com/articles/s41591-020-1000-7	2020-03-04
USA/WA8-UW5/2020	EPI_ISL_413486	MT163720.1	2020-03-01	North America	USA	Washington		Human	A.1	S	Valley Medical Center	University of Washington Virology Lab	Pavitra Roychoudhury et al	https://www.gisaid.org	Cryptic transmission of SARS-CoV-2 in Washington State	https://doi.dx.org/10.1101/2020.04.02.20051417	2020-03-05
India/MH-1-27/2020	EPI_ISL_413522	?	2020-01-27	Asia	India	Maharashtra		Human	B	L	Indian Council of Medical Research - National Institute of Virology	National Influenza Center, Indian Council of Medical Research - National Institute of Virology	Potdar V et al	https://www.gisaid.org	Full-genome sequences of the first two SARS-CoV-2 viruses from India	https://dx.doi.org/10.4103/ijmr.IJMR_663_20	2020-03-06
India/MH-1-31/2020	EPI_ISL_413523	?	2020-01-31	Asia	India	Maharashtra		Human	A	S	Indian Council of Medical Research-National Institute of Virology	National Influenza Center, Indian Council of Medical Research-National Institute of Virology	Potdar V et al	https://www.gisaid.org	Full-genome sequences of the first two SARS-CoV-2 viruses from India	https://dx.doi.org/10.4103/ijmr.IJMR_663_20	2020-03-06
Wales/PHW2/2020	EPI_ISL_413556	?	2020-03-04	Europe	United Kingdom	Wales		Human	B.1.1.1	GR	Wales Specialist Virology Centre	Public Health Wales Microbiology Cardiff	Catherine Moore et al	https://www.gisaid.org	Preliminary analysis of SARS-CoV-2 importation & establishment of UK transmission lineages	https://virological.org/t/preliminary-analysis-of-sars-cov-2-importation-establishment-of-uk-transmission-lineages/507	2020-03-07
Netherlands/Diemen_1363454/2020	EPI_ISL_413570	?	2020-02-28	Europe	Netherlands	North Holland	Diemen	Human	B.1.1	GR	RIVM	Erasmus Medical Center	David Nieuwenhuijse et al	https://www.gisaid.org	Rapid SARS-CoV-2 whole genome sequencing for informed public health decision making in the Netherlands	https://dx.doi.org/10.1038/s41591-020-0997-y	2020-03-07
Luxembourg/Lux1/2020	EPI_ISL_413593	?	2020-02-29	Europe	Luxembourg	Luxembourg		Human	B.1.5	G	Laboratoire National de SantÃ©	Erasmus Medical Center	David Nieuwenhuijse et al	https://www.gisaid.org	?	?	2020-03-07
Australia/NSW08/2020	EPI_ISL_413594	?	2020-02-28	Oceania	Australia	New South Wales	Sydney	Human	B	O	Centre for Infectious Diseases and Microbiology Laboratory Services	NSW Health Pathology - Institute of Clinical Pathology and Medical Research; Westmead Hospital; University of Sydney	Rockett R et al	https://www.gisaid.org	Revealing COVID-19 transmission in Australia by SARS-CoV-2 genome sequencing and agent-based modeling	https://www.nature.com/articles/s41591-020-1000-7	2020-03-08
Australia/NSW12/2020	EPI_ISL_413598	?	2020-03-04	Oceania	Australia	New South Wales	Sydney	Human	B.4	O	Centre for Infectious Diseases and Microbiology - Public Health	NSW Health Pathology - Institute of Clinical Pathology and Medical Research; Westmead Hospital; University of Sydney	Gray K et al	https://www.gisaid.org	Revealing COVID-19 transmission in Australia by SARS-CoV-2 genome sequencing and agent-based modeling	https://www.nature.com/articles/s41591-020-1000-7	2020-03-08
Finland/FIN03032020A/2020	EPI_ISL_413602	?	2020-03-03	Europe	Finland	Helsinki		Human	B.1	G	Department of Virology and Immunology, University of Helsinki and Helsinki University Hospital, Huslab Finland	Department of Virology, Faculty of Medicine, University of Helsinki, Helsinki, Finland	Teemu Smura et al	https://www.gisaid.org	?	?	2020-03-08
USA/CruiseA-18/2020	EPI_ISL_413623	MT159716.2	2020-02-24	North America	USA	Diamond Princess		Human	B	O	unknown	Pathogen Discovery, Respiratory Viruses Branch, Division of Viral Diseases, Centers for Disease Control and Prevention	Clinton R. Paden et al	https://www.gisaid.org	?	?	2020-03-08
USA/WA15-UW11/2020	EPI_ISL_413650	?	2020-03-05	North America	USA	Washington		Human	A.1	S	UW Virology Lab	UW Virology Lab	Pavitra Roychoudhury et al	https://www.gisaid.org	Cryptic transmission of SARS-CoV-2 in Washington State	https://doi.dx.org/10.1101/2020.04.02.20051417	2020-03-09
Weifang/WF0002/2020	EPI_ISL_413692	?	2020-01-XX	Asia	China	Shandong		Human	B	L	Weifang Center for Disease Control and Prevention	Weifang Center for Disease Control and Prevention & BGI-Shenzhen	Qing Nie et al	https://www.gisaid.org	Genomic epidemiology of a densely sampled COVID19 outbreak in China	https://dx.doi.org/10.1101/2020.03.09.20033365	2020-03-09
Weifang/WF0028/2020	EPI_ISL_413791	?	2020-02-XX	Asia	China	Shandong		Human	A	S	Weifang Center for Disease Control and Prevention	Weifang Center for Disease Control and Prevention & BGI-Shenzhen	Qing Nie et al	https://www.gisaid.org	Genomic epidemiology of a densely sampled COVID19 outbreak in China	https://dx.doi.org/10.1101/2020.03.09.20033365	2020-03-09
Guangdong/GD2020087-P0008/2020	EPI_ISL_413863	?	2020-02-01	Asia	China	Guangdong		Human	B.2	O	Guangdong Provincial Institution of Public Health, Guangdong Provinical Center for Disease Control and Prevention	Guangdong Provincial Institution of Public Health	Jing Lu et al	https://www.gisaid.org	Genomic Epidemiology of SARS-CoV-2 in Guangdong Province, China	https://dx.doi.org/10.1016/j.cell.2020.04.023	2020-03-09
Guangdong/FS-S42-P0046/2020	EPI_ISL_413869	?	2020-02-28	Asia	China	Guangdong		Human	B	L	Guangdong Provincial Institution of Public Health, Guangdong Provinical Center for Disease Control and Prevention	Guangdong Provincial Institution of Public Health	â€‹Jing Lu et al	https://www.gisaid.org	Genomic Epidemiology of SARS-CoV-2 in Guangdong Province, China	https://dx.doi.org/10.1016/j.cell.2020.04.023	2020-03-09
Guangdong/GZ-S6-P0050/2020	EPI_ISL_413873	?	2020-02-28	Asia	China	Guangdong		Human	A	S	Guangdong Provincial Institution of Public Health, Guangdong Provinical Center for Disease Control and Prevention	Guangdong Provincial Institution of Public Health	Jing Lu et al	https://www.gisaid.org	Genomic Epidemiology of SARS-CoV-2 in Guangdong Province, China	https://dx.doi.org/10.1016/j.cell.2020.04.023	2020-03-09
Guangdong/GDFS2020127-P0026/2020	EPI_ISL_413874	?	2020-02-12	Asia	China	Guangdong		Human	B	L	Guangdong Provincial Institution of Public Health, Guangdong Provinical Center for Disease Control and Prevention	Guangdong Provincial Institution of Public Health	Jing Lu et al	https://www.gisaid.org	Genomic Epidemiology of SARS-CoV-2 in Guangdong Province, China	https://dx.doi.org/10.1016/j.cell.2020.04.023	2020-03-09
Guangdong/GD2020241-P0013/2020	EPI_ISL_413877	?	2020-02-09	Asia	China	Guangdong		Human	B.1.1	O	Guangdong Provincial Institution of Public Health, Guangdong Provinical Center for Disease Control and Prevention	Guangdong Provincial Institution of Public Health	Jing Lu et al	https://www.gisaid.org	Genomic Epidemiology of SARS-CoV-2 in Guangdong Province, China	https://dx.doi.org/10.1016/j.cell.2020.04.023	2020-03-09
Guangdong/FS-S30-P0052/2020	EPI_ISL_413892	?	2020-02-28	Asia	China	Guangdong		Human	B.1.5	S	Guangdong Provincial Institution of Public Health, Guangdong Provinical Center for Disease Control and Prevention	Guangdong Provincial Institution of Public Health	Jing Lu et al	https://www.gisaid.org	Genomic Epidemiology of SARS-CoV-2 in Guangdong Province, China	https://dx.doi.org/10.1016/j.cell.2020.04.023	2020-03-09
Guangdong/DG-S2-P0054/2020	EPI_ISL_413894	?	2020-02-28	Asia	China	Guangdong		Human	B	L	Guangdong Provincial Institution of Public Health, Guangdong Provinical Center for Disease Control and Prevention	Guangdong Provincial Institution of Public Health	Jing Lu et al	https://www.gisaid.org	Genomic Epidemiology of SARS-CoV-2 in Guangdong Province, China	https://dx.doi.org/10.1016/j.cell.2020.04.023	2020-03-09
Guangdong/DG-S41-P0056/2020	EPI_ISL_413896	?	2020-02-28	Asia	China	Guangdong		Human	B	O	Guangdong Provincial Institution of Public Health, Guangdong Provinical Center for Disease Control and Prevention	Guangdong Provincial Institution of Public Health	Jing Lu et al	https://www.gisaid.org	Genomic Epidemiology of SARS-CoV-2 in Guangdong Province, China	https://dx.doi.org/10.1016/j.cell.2020.04.023	2020-03-09
Guangdong/ZH-N22-P0059/2020	EPI_ISL_413899	?	2020-02-28	Asia	China	Guangdong		Human	B	O	Guangdong Provincial Institution of Public Health, Guangdong Provinical Center for Disease Control and Prevention	Guangdong Provincial Institution of Public Health	Jing Lu et al	https://www.gisaid.org	Genomic Epidemiology of SARS-CoV-2 in Guangdong Province, China	https://dx.doi.org/10.1016/j.cell.2020.04.023	2020-03-09
USA/CA-CDPH-UC11/2020	EPI_ISL_413931	?	2020-03-05	North America	USA	Grand Princess		Human	A.1	S	California Department of Public Health	Chiu Laboratory, University of California, San Francisco	Xianding Deng et al	https://www.gisaid.org	Genomic surveillance reveals multiple introductions of SARS-CoV-2 into Northern California	https://dx.doi.org/10.1126/science.abb9263	2020-03-10
England/200960041/2020	EPI_ISL_414008	?	2020-02-27	Europe	United Kingdom	England		Human	B.4	O	Respiratory Virus Unit, Microbiology Services Colindale, Public Health England	Respiratory Virus Unit, Microbiology Services Colindale, Public Health England	Monica Galiano et al	https://www.gisaid.org	Preliminary analysis of SARS-CoV-2 importation & establishment of UK transmission lineages	https://virological.org/t/preliminary-analysis-of-sars-cov-2-importation-establishment-of-uk-transmission-lineages/507	2020-03-10
England/200981386/2020	EPI_ISL_414010	?	2020-02-26	Europe	United Kingdom	England		Human	B.1	G	Respiratory Virus Unit, Microbiology Services Colindale, Public Health England	Respiratory Virus Unit, Microbiology Services Colindale, Public Health England	Monica Galiano et al	https://www.gisaid.org	Preliminary analysis of SARS-CoV-2 importation & establishment of UK transmission lineages	https://virological.org/t/preliminary-analysis-of-sars-cov-2-importation-establishment-of-uk-transmission-lineages/507	2020-03-10
Brazil/SP-06/2020	EPI_ISL_414015	?	2020-02-29	South America	Brazil	SÃ£o Paulo	SÃ£o Paulo	Human	B.1	G	Hospital SÃ£o Joaquim Beneficencia Portuguesa	Instituto Adolfo Lutz, Interdiciplinary Procedures Center, Strategic Laboratory	Claudio Tavares Sacchi et al	https://www.gisaid.org	Importation and early local transmission of COVID-19 in Brazil, 2020	https://dx.doi.org/10.1590/s1678-9946202062030	2020-03-10
England/200641094/2020	EPI_ISL_414040	?	2020-02-05	Europe	United Kingdom	England		Human	B	L	Respiratory Virus Unit, Microbiology Services Colindale, Public Health England	Respiratory Virus Unit, Microbiology Services Colindale, Public Health England	Monica Galiano et al	https://www.gisaid.org	Preliminary analysis of SARS-CoV-2 importation & establishment of UK transmission lineages	https://virological.org/t/preliminary-analysis-of-sars-cov-2-importation-establishment-of-uk-transmission-lineages/507	2020-03-11
USA/WA-UW15/2020	EPI_ISL_414363	?	2020-03-04	North America	USA	Washington		Human	A.1	S	UW Virology Lab	UW Virology Lab	Pavitra Roychoudhury et al	https://www.gisaid.org	Cryptic transmission of SARS-CoV-2 in Washington State	https://doi.dx.org/10.1101/2020.04.02.20051417	2020-03-11
Singapore/12/2020	EPI_ISL_414378	?	2020-02-17	Asia	Singapore	Singapore	Singapore	Human	A	S	National Centre for Infectious Diseases	Programme in Emerging Infectious Diseases, Duke-NUS Medical School	Danielle E Anderson et al	https://www.gisaid.org	Discovery of a 382-nt deletion during the early evolution of SARS-CoV-2	https://dx.doi.org/doi/10.1101/2020.03.11.987222	2020-03-12
Netherlands/Limburg_4/2020	EPI_ISL_414426	?	2020-03-03	Europe	Netherlands	Limburg		Human	B.3	L	Dutch COVID-19 response team	Erasmus Medical Center	David Nieuwenhuijse et al	https://www.gisaid.org	Rapid SARS-CoV-2 whole genome sequencing for informed public health decision making in the Netherlands	https://dx.doi.org/10.1038/s41591-020-0997-y	2020-03-12
Netherlands/Limburg_6/2020	EPI_ISL_414427	?	2020-03-03	Europe	Netherlands	Limburg		Human	B	L	Dutch COVID-19 response team	Erasmus Medical Center	David Nieuwenhuijse et al	https://www.gisaid.org	Rapid SARS-CoV-2 whole genome sequencing for informed public health decision making in the Netherlands	https://dx.doi.org/10.1038/s41591-020-0997-y	2020-03-12
Netherlands/ZuidHolland_9/2020	EPI_ISL_414445	?	2020-03-03	Europe	Netherlands	South Holland		Human	B.1	G	Dutch COVID-19 response team	Erasmus Medical Center	David Nieuwenhuijse et al	https://www.gisaid.org	Rapid SARS-CoV-2 whole genome sequencing for informed public health decision making in the Netherlands	https://dx.doi.org/10.1038/s41591-020-0997-y	2020-03-12
Netherlands/NoordBrabant_6/2020	EPI_ISL_414451	?	2020-03-06	Europe	Netherlands	North Brabant		Human	B.2	V	Dutch COVID-19 response team	Erasmus Medical Center	David Nieuwenhuijse et al	https://www.gisaid.org	Rapid SARS-CoV-2 whole genome sequencing for informed public health decision making in the Netherlands	https://dx.doi.org/10.1038/s41591-020-0997-y	2020-03-12
Netherlands/NoordBrabant_13/2020	EPI_ISL_414453	?	2020-03-06	Europe	Netherlands	North Brabant		Human	B.1.8	G	Dutch COVID-19 response team	Erasmus Medical Center	David Nieuwenhuijse et al	https://www.gisaid.org	Rapid SARS-CoV-2 whole genome sequencing for informed public health decision making in the Netherlands	https://dx.doi.org/10.1038/s41591-020-0997-y	2020-03-12
USA/NY1-PV08001/2020	EPI_ISL_414476	?	2020-02-29	North America	USA	New York		Human	B.4	O	MSHS Clinical Microbiology Laboratories	MSHS Pathogen Surveillance Program	Gopi Patel et al	https://www.gisaid.org	Introductions and early spread of SARS-CoV-2 in the New York City area	https://dx.doi.org/10.1101/2020.04.08.20056929	2020-03-12
USA/CruiseA-23/2020	EPI_ISL_414482	MT184910.1	2020-02-18	North America	USA	Diamond Princess		Human	B	O	unknown	Pathogen Discovery, Respiratory Viruses Branch, Division of Viral Diseases, Centers for Disease Control and Prevention	Krista Queen et al	https://www.gisaid.org	?	?	2020-03-12
Germany/NW-HHU-04/2020	EPI_ISL_414499	MT582496.1	2020-02-26	Europe	Germany	North Rhine Westphalia	Heinsberg District	Human	B.3	L	Center of Medical Microbiology, Virology, and Hospital Hygiene, University of Duesseldorf	Center of Medical Microbiology, Virology, and Hospital Hygiene, University of Duesseldorf	Ortwin Adams et al	https://www.gisaid.org	Genetic structure of SARS-CoV-2 in Western Germany reflects clonal superspreading and multiple independent introduction events	https://dx.doi.org/10.1101/2020.04.25.20079517	2020-03-12
England/Sheff02/2020	EPI_ISL_414501	?	2020-03-03	Europe	United Kingdom	England	Yorkshire	Human	B	O	Virology Department, Sheffield Teaching Hospitals NHS Foundation Trust	Department of Infection, Immunity and Cardiovascular Disease, The Florey Institute, The Medical School, University of Sheffield	Thushan de Silva et al	https://www.gisaid.org	Preliminary analysis of SARS-CoV-2 importation & establishment of UK transmission lineages	https://virological.org/t/preliminary-analysis-of-sars-cov-2-importation-establishment-of-uk-transmission-lineages/507	2020-03-12
HongKong/VM20002907/2020	EPI_ISL_414517	MT215195.1	2020-02-25	Asia	Hong Kong	Hong Kong	Hong Kong	Human	B.2.8	O	Hong Kong Department of Health	School of Public Health, The University of Hong Kong	Dominic N.C. Tsang et al	https://www.gisaid.org	?	?	2020-03-13
Germany/BY-BIM-Pat3/2020	EPI_ISL_414521	?	2020-03-02	Europe	Germany	Bavaria	Munich	Human	A	S	Bundeswehr Institute of Microbiology	Bundeswehr Institute of Microbiology	Mathias C Walter et al	https://www.gisaid.org	?	?	2020-03-13
England/200990660/2020	EPI_ISL_414523	?	2020-02-27	Europe	United Kingdom	England		Human	B.1	G	Respiratory Virus Unit, Microbiology Services Colindale, Public Health England	Respiratory Virus Unit, Microbiology Services Colindale, Public Health England	Monica Galiano et al	https://www.gisaid.org	Preliminary analysis of SARS-CoV-2 importation & establishment of UK transmission lineages	https://virological.org/t/preliminary-analysis-of-sars-cov-2-importation-establishment-of-uk-transmission-lineages/507	2020-03-13
HongKong/VM20002493-2/2020	EPI_ISL_414527	?	2020-02-09	Asia	Hong Kong	Hong Kong	Hong Kong	Human	B.2	O	Hong Kong Department of Health	School of Public Health, The University of Hong Kong	Dominic N.C. Tsang et al	https://www.gisaid.org	?	?	2020-03-13
Netherlands/NoordBrabant_21/2020	EPI_ISL_414530	?	2020-03-04	Europe	Netherlands	North Brabant		Human	B.1.8	G	Dutch COVID-19 response team	Erasmus Medical Center	David Nieuwenhuijse et al	https://www.gisaid.org	Rapid SARS-CoV-2 whole genome sequencing for informed public health decision making in the Netherlands	https://dx.doi.org/10.1038/s41591-020-0997-y	2020-03-13
Netherlands/NoordBrabant_30/2020	EPI_ISL_414539	?	2020-03-08	Europe	Netherlands	North Brabant		Human	B	L	Dutch COVID-19 response team	Erasmus Medical Center	David Nieuwenhuijse et al	https://www.gisaid.org	Rapid SARS-CoV-2 whole genome sequencing for informed public health decision making in the Netherlands	https://dx.doi.org/10.1038/s41591-020-0997-y	2020-03-13
Netherlands/Utrecht_14-2/2020	EPI_ISL_414553	?	2020-03-09	Europe	Netherlands	Utrecht		Human	B	L	Dutch COVID-19 response team	Erasmus Medical Center	David Nieuwenhuijse et al	https://www.gisaid.org	Rapid SARS-CoV-2 whole genome sequencing for informed public health decision making in the Netherlands	https://dx.doi.org/10.1038/s41591-020-0997-y	2020-03-13
Netherlands/Utrecht_15/2020	EPI_ISL_414554	?	2020-03-08	Europe	Netherlands	Utrecht		Human	B.1.1	GR	Dutch COVID-19 response team	Erasmus Medical Center	David Nieuwenhuijse et al	https://www.gisaid.org	Rapid SARS-CoV-2 whole genome sequencing for informed public health decision making in the Netherlands	https://dx.doi.org/10.1038/s41591-020-0997-y	2020-03-13
Netherlands/ZuidHolland_2/2020	EPI_ISL_414556	?	2020-03-06	Europe	Netherlands	South Holland		Human	B.1.1	GR	Dutch COVID-19 response team	Erasmus Medical Center	David Nieuwenhuijse et al	https://www.gisaid.org	Rapid SARS-CoV-2 whole genome sequencing for informed public health decision making in the Netherlands	https://dx.doi.org/10.1038/s41591-020-0997-y	2020-03-13
Netherlands/ZuidHolland_16/2020	EPI_ISL_414558	?	2020-03-06	Europe	Netherlands	South Holland		Human	B.4	O	Dutch COVID-19 response team	Erasmus Medical Center	David Nieuwenhuijse et al	https://www.gisaid.org	Rapid SARS-CoV-2 whole genome sequencing for informed public health decision making in the Netherlands	https://dx.doi.org/10.1038/s41591-020-0997-y	2020-03-13
USA/MN3-MDH3/2020	EPI_ISL_414590	MT188339.1	2020-03-09	North America	USA	Minnesota		Human	A.1	S	Minnesota Department of Health, Public Health Laboratory	Minnesota Department of Health, Public Health Laboratory	Matt Plumb et al	https://www.gisaid.org	?	?	2020-03-13
France/HDF-1805/2020	EPI_ISL_414628	?	2020-03-02	Europe	France	Hauts de France	CompiÃ¨gne	Human	B.1	GH	Centre Hospitalier CompiÃ¨gne Laboratoire de Biologie	National Reference Center for Viruses of Respiratory Infections, Institut Pasteur, Paris	MÃ©lnie Albert et al	https://www.gisaid.org	Introductions and early spread of SARS-CoV-2 in France	https://dx.doi.org/10.1101/2020.04.24.059576	2020-03-15
France/GES-1977/2020	EPI_ISL_414632	?	2020-03-04	Europe	France	Grand Est	Reims	Human	B.1	GH	HÃ´pital Robert DebrÃ© Laboratoire de Virologie	National Reference Center for Viruses of Respiratory Infections, Institut Pasteur, Paris	MÃ©lnie Albert et al	https://www.gisaid.org	Introductions and early spread of SARS-CoV-2 in France	https://dx.doi.org/10.1101/2020.04.24.059576	2020-03-15
France/HDF-1986/2020	EPI_ISL_414634	?	2020-03-04	Europe	France	Hauts de France	CompiÃ¨gne	Human	B.1	GH	Centre Hospitalier CompiÃ¨gne Laboratoire de Biologie	National Reference Center for Viruses of Respiratory Infections, Institut Pasteur, Paris	MÃ©lnie Albert et al	https://www.gisaid.org	Introductions and early spread of SARS-CoV-2 in France	https://dx.doi.org/10.1101/2020.04.24.059576	2020-03-15
Finland/FIN-313/2020	EPI_ISL_414641	?	2020-03-05	Europe	Finland	Finland		Human	B.1.1	GR	Department of Virology and Immunology, University of Helsinki and Helsinki University Hospital, Huslab Finland	Department of Virology, Faculty of Medicine, University of Helsinki, Helsinki, Finland	Teemu Smura et al	https://www.gisaid.org	?	?	2020-03-15
Shandong/LY001-2/2020	EPI_ISL_414934	?	2020-01-21	Asia	China	Shandong		Human	A	S	Shandong Provincial Center for Disease Control and Prevention	Beijing Institute of Microbiology and Epidemiology	Xiao-Lin Jiang et al	https://www.gisaid.org	Transmission Potential of Asymptomatic and Paucisymptomatic Severe Acute Respiratory Syndrome Coronavirus 2 Infections: A 3-Family Cluster Study in China	https://dx.doi.org/10.1093/infdis/jiaa206	2020-03-16
Shandong/LY002-2/2020	EPI_ISL_414935	?	2020-01-21	Asia	China	Shandong		Human	A.1	S	Shandong Provincial Center for Disease Control and Prevention	Beijing Institute of Microbiology and Epidemiology	Xiao-Lin Jiang et al	https://www.gisaid.org	Transmission Potential of Asymptomatic and Paucisymptomatic Severe Acute Respiratory Syndrome Coronavirus 2 Infections: A 3-Family Cluster Study in China	https://dx.doi.org/10.1093/infdis/jiaa206	2020-03-16
England/20099107406/2020	EPI_ISL_415131	?	2020-02-29	Europe	United Kingdom	England		Human	B.1	G	Respiratory Virus Unit, Microbiology Services Colindale, Public Health England	Respiratory Virus Unit, Microbiology Services Colindale, Public Health England	Monica Galiano et al	https://www.gisaid.org	Preliminary analysis of SARS-CoV-2 importation & establishment of UK transmission lineages	https://virological.org/t/preliminary-analysis-of-sars-cov-2-importation-establishment-of-uk-transmission-lineages/507	2020-03-16
England/20102000106/2020	EPI_ISL_415144	?	2020-02-27	Europe	United Kingdom	England		Human	B.2	V	Respiratory Virus Unit, Microbiology Services Colindale, Public Health England	Respiratory Virus Unit, Microbiology Services Colindale, Public Health England	Monica Galiano et al	https://www.gisaid.org	Preliminary analysis of SARS-CoV-2 importation & establishment of UK transmission lineages	https://virological.org/t/preliminary-analysis-of-sars-cov-2-importation-establishment-of-uk-transmission-lineages/507	2020-03-16
England/20102000206/2020	EPI_ISL_415145	?	2020-03-01	Europe	United Kingdom	England		Human	B.1.1	GR	Respiratory Virus Unit, Microbiology Services Colindale, Public Health England	Respiratory Virus Unit, Microbiology Services Colindale, Public Health England	Monica Galiano et al	https://www.gisaid.org	Preliminary analysis of SARS-CoV-2 importation & establishment of UK transmission lineages	https://virological.org/t/preliminary-analysis-of-sars-cov-2-importation-establishment-of-uk-transmission-lineages/507	2020-03-16
England/20102000506/2020	EPI_ISL_415147	?	2020-03-01	Europe	United Kingdom	England		Human	B.1	G	Respiratory Virus Unit, Microbiology Services Colindale, Public Health England	Respiratory Virus Unit, Microbiology Services Colindale, Public Health England	Monica Galiano et al	https://www.gisaid.org	Preliminary analysis of SARS-CoV-2 importation & establishment of UK transmission lineages	https://virological.org/t/preliminary-analysis-of-sars-cov-2-importation-establishment-of-uk-transmission-lineages/507	2020-03-16
Belgium/VLM-03011/2020	EPI_ISL_415153	?	2020-03-03	Europe	Belgium	Leuven	Huldenberg	Human	B.1	G	KU Leuven, Clinical and Epidemiological Virology	KU Leuven, Clinical and Epidemiological Virology	Bert Vanmechelen et al	https://www.gisaid.org	A phylodynamic workflow to rapidly gain insights into the dispersal history and dynamics of SARS-CoV-2 lineages	https://dx.doi.org/10.1101/2020.05.05.078758	2020-03-16
Belgium/BM-03012/2020	EPI_ISL_415154	?	2020-03-01	Europe	Belgium	Halle-Vilvoorde	Kraainem	Human	B.1	G	KU Leuven, Clincal and Epidemiological Virology	KU Leuven, Clincal and Epidemiological Virology	Bert Vanmechelen et al	https://www.gisaid.org	A phylodynamic workflow to rapidly gain insights into the dispersal history and dynamics of SARS-CoV-2 lineages	https://dx.doi.org/10.1101/2020.05.05.078758	2020-03-16
Belgium/VAG-03013/2020	EPI_ISL_415155	?	2020-03-01	Europe	Belgium	Leuven	Huldenberg	Human	B.1	G	KU Leuven, Clinical and Epidemiological Virology	KU Leuven, Clinical and Epidemiological Virology	Bert Vanmechelen et al	https://www.gisaid.org	A phylodynamic workflow to rapidly gain insights into the dispersal history and dynamics of SARS-CoV-2 lineages	https://dx.doi.org/10.1101/2020.05.05.078758	2020-03-16
Belgium/BA-02291/2020	EPI_ISL_415159	?	2020-02-29	Europe	Belgium	Leuven		Human	B.1	GH	KU Leuven, Clinical and Epidemiological Virology	KU Leuven, Clinical and Epidemiological Virology	Bert Vanmechelen et al	https://www.gisaid.org	A phylodynamic workflow to rapidly gain insights into the dispersal history and dynamics of SARS-CoV-2 lineages	https://dx.doi.org/10.1101/2020.05.05.078758	2020-03-16
Netherlands/NA_33/2020	EPI_ISL_415490	?	2020-03-07	Europe	Netherlands	Netherlands		Human	B	L	Dutch COVID-19 response team	Erasmus Medical Center	David Nieuwenhuijse et al	https://www.gisaid.org	Rapid SARS-CoV-2 whole genome sequencing for informed public health decision making in the Netherlands	https://dx.doi.org/10.1038/s41591-020-0997-y	2020-03-17
Netherlands/NoordBrabant_46/2020	EPI_ISL_415503	?	2020-03-11	Europe	Netherlands	North Brabant		Human	A.2	S	Dutch COVID-19 response team	Erasmus Medical Center	David Nieuwenhuijse et al	https://www.gisaid.org	Rapid SARS-CoV-2 whole genome sequencing for informed public health decision making in the Netherlands	https://dx.doi.org/10.1038/s41591-020-0997-y	2020-03-17
Netherlands/ZuidHolland_27/2020	EPI_ISL_415531	?	2020-03-09	Europe	Netherlands	South Holland		Human	B.3	L	Dutch COVID-19 response team	Erasmus Medical Center	David Nieuwenhuijse et al	https://www.gisaid.org	Rapid SARS-CoV-2 whole genome sequencing for informed public health decision making in the Netherlands	https://dx.doi.org/10.1038/s41591-020-0997-y	2020-03-17
Netherlands/ZuidHolland_28/2020	EPI_ISL_415532	?	2020-03-09	Europe	Netherlands	South Holland		Human	B.1.1	GR	Dutch COVID-19 response team	Erasmus Medical Center	David Nieuwenhuijse et al	https://www.gisaid.org	Rapid SARS-CoV-2 whole genome sequencing for informed public health decision making in the Netherlands	https://dx.doi.org/10.1038/s41591-020-0997-y	2020-03-17
Wales/PHW38/2020	EPI_ISL_415538	?	2020-03-12	Europe	United Kingdom	Wales		Human	B	L	Wales Specialist Virology Centre	Public Health Wales Microbiology Cardiff	Catherine Moore et al	https://www.gisaid.org	Preliminary analysis of SARS-CoV-2 importation & establishment of UK transmission lineages	https://virological.org/t/preliminary-analysis-of-sars-cov-2-importation-establishment-of-uk-transmission-lineages/507	2020-03-17
hCoV-19/USA/UPHL-02/2020	EPI_ISL_415540	?	2020-03-13	North America	USA	Utah					Utah Public Health Laboratory	Utah Public Health Laboratory	Erin Young, Kelly Oakeson	https://www.gisaid.org
Canada/BC_17397/2020	EPI_ISL_415580	?	2020-02-28	North America	Canada	British Columbia		Human	B.4	O	BCCDC Public Health Laboratory	BCCDC Public Health Laboratory	Harrigan et al	https://www.gisaid.org	?	?	2020-03-18
Canada/BC_66353/2020	EPI_ISL_415587	?	2020-03-04	North America	Canada	British Columbia		Human	B.4	O	BCCDC Public Health Laboratory	BCCDC Public Health Laboratory	Harrigan et al	https://www.gisaid.org	?	?	2020-03-18
USA/WA-UW65/2020	EPI_ISL_415593	MT252790.1	2020-03-10	North America	USA	Washington		Human	A.1	S	UW Virology Lab	UW Virology Lab	Pavitra Roychoudhury et al	https://www.gisaid.org	Cryptic transmission of SARS-CoV-2 in Washington State	https://doi.dx.org/10.1101/2020.04.02.20051417	2020-03-18
USA/WA-UW75/2020	EPI_ISL_415603	MT252797.1	2020-03-10	North America	USA	Washington	King County	Human	A.1	S	UW Virology Lab	UW Virology Lab	Pavitra Roychoudhury et al	https://www.gisaid.org	Cryptic transmission of SARS-CoV-2 in Washington State	https://doi.dx.org/10.1101/2020.04.02.20051417	2020-03-18
USA/WA-UW53/2020	EPI_ISL_415618	?	2020-03-09	North America	USA	Washington		Human	A.1	S	UW Virology Lab	UW Virology Lab	Pavitra Roychoudhury et al	https://www.gisaid.org	Cryptic transmission of SARS-CoV-2 in Washington State	https://doi.dx.org/10.1101/2020.04.02.20051417	2020-03-18
USA/WA-UW58/2020	EPI_ISL_415623	?	2020-03-09	North America	USA	Washington		Human	A.1	S	UW Virology Lab	UW Virology Lab	Pavitra Roychoudhury et al	https://www.gisaid.org	Cryptic transmission of SARS-CoV-2 in Washington State	https://doi.dx.org/10.1101/2020.04.02.20051417	2020-03-18
Scotland/CVR10/2020	EPI_ISL_415631	?	2020-03-10	Europe	United Kingdom	Scotland		Human	B.2.2	V	West of Scotland Specialist Virology Centre, NHSGGC	MRC-University of Glasgow Centre for Virus Research	Kathy Smollett et al	https://www.gisaid.org	Genomic epidemiology of SARS-CoV-2 spread in Scotland highlights the role of European travel in COVID-19 emergence	https://dx.doi.org/10.1101/2020.06.08.20124834	2020-03-18
Scotland/EDB007/2020	EPI_ISL_415634	?	2020-03-06	Europe	United Kingdom	Scotland		Human	B.1.1	GR	Virology Department, Royal Infirmary of Edinburgh, NHS Lothian	Virology Department, Royal Infirmary of Edinburgh, NHS Lothian	McHugh M et al	https://www.gisaid.org	Genomic epidemiology of SARS-CoV-2 spread in Scotland highlights the role of European travel in COVID-19 emergence	https://dx.doi.org/10.1101/2020.06.08.20124834	2020-03-18
Scotland/EDB003/2020	EPI_ISL_415640	?	2020-03-08	Europe	United Kingdom	Scotland		Human	B.1.5	G	Virology Department, Royal Infirmary of Edinburgh, NHS Lothian	Virology Department, Royal Infirmary of Edinburgh, NHS Lothian	McHugh M et al	https://www.gisaid.org	Genomic epidemiology of SARS-CoV-2 spread in Scotland highlights the role of European travel in COVID-19 emergence	https://dx.doi.org/10.1101/2020.06.08.20124834	2020-03-18
hCoV-19/pangolin/Guangdong/cDNA8-S/2019	EPI_ISL_471461	?	2019	Asia	China	Guangdong		Manis javanica	None	O
hCoV-19/pangolin/Guangdong/cDNA9-S/2019	EPI_ISL_471462	?	2019	Asia	China	Guangdong		Manis javanica	None	O
hCoV-19/pangolin/Guangdong/cDNA16-S/2019	EPI_ISL_471463	?	2019	Asia	China	Guangdong		Manis javanica	None	O
hCoV-19/pangolin/Guangdong/cDNA18-S/2019	EPI_ISL_471464	?	2019	Asia	China	Guangdong		Manis javanica	None	O
hCoV-19/pangolin/Guangdong/cDNA20-S/2019	EPI_ISL_471465	?	2019	Asia	China	Guangdong		Manis javanica	None	O
hCoV-19/pangolin/Guangdong/cDNA31-S/2019	EPI_ISL_471466	?	2019	Asia	China	Guangdong		Manis javanica	None	O
hCoV-19/pangolin/Guangdong/A22-2/2019	EPI_ISL_471467	?	2019	Asia	China	Guangdong		Manis javanica	A	S
hCoV-19/pangolin/Guangdong/FM45-9/2019	EPI_ISL_471468	?	2019	Asia	China	Guangdong		Manis javanica	A	S
hCoV-19/pangolin/Guangdong/SM44-9/2019	EPI_ISL_471469	?	2019	Asia	China	Guangdong		Manis javanica	A	S
hCoV-19/pangolin/Guangdong/SM79-9/2019	EPI_ISL_471470	?	2019	Asia	China	Guangdong		Manis javanica	A	S
bat-SL-CoVZC45	?	MG772933	02/2017	Asia	China	Zhejiang	Zhoushan	Rhinolophus pusillus
bat-SL-CoVZXC21	?	MG772934	07/2015	Asia	China	Zhejiang	Zhoushan	Rhinolophus pusillus

## Sheet: TableS2
Table S2. Recombination coordinates on SARS-CoV-2 S glycoprotein gene sequence.
GARD Fragment No	SARS-CoV-2 Nucleotide Coordinates	SARS-CoV-2 Codon Coordinates	Closest relative of human SARS-CoV-2
1	1-980	1-327	RaTG13
2	981-1739	327-580	Pangolin-CoV-2019
3	1740-2687	580-896	Bat-CoV-RaTG13
4	2688-3819	896-1273	Bat-CoV-RmYN02

## Sheet: TableS3
Table S3. Signature pattern analysis residues of SARS-CoV-2, RaTG13, and Pangolin-CoV S glycoproteins.
SARS-CoV-2	F	V	L	V	L	L	P	V	S	S	Q	T	T	Q	L	P	A	Y	F	T	K	V	S	V	H	S	T	D	L	F	T	F	H	A	I	H	V	S	G	T	N	G	T	R	F	P	N	V	S
position	2	3	5	6	7	8	9	11	12	13	14	20	22	23	24	25	27	28	32	33	41	42	46	47	49	50	51	53	54	59	63	65	66	67	68	69	70	71	72	73	74	75	76	78	79	85	87	90	94
Bat-CoV-RaTG13	-	-	-	-	-	-	-	-	-	-	-	-	-	-	-	-	-	-	S	-	-	-	-	-	-	L	-	-	-	-	-	-	-	-	-	-	-	-	-	-	-	-	I	-	-	-	-	-	-
position										13									32							50																	76
Pangolin-CoV-2017	-	-	-	F	V	-	-	-	-	-	-	-	-	G	I	-	G	-	S	-	-	-	-	I	-	L	-	-	-	-	-	-	N	T	-	-	-	N	Y	Q	G	-	F	K	-	-	-	-	-
position				6	7					13				23	24		27		32					47		50							66	67		69	70	71	72	73	74		76	78	-	-	-	-	-
Pangolin-CoV-2019	L	F	F	F	-	H	F	-	-	-	K	G	A	A	I	Q	S	F	S	Q	T	I	N	T	V	L	S	G	Y	Y	S	Y	Y	-	L	-	T	K	T	N	S	A	E	-	V	D	K	I	A
position	2	3	5	6	7	8	9	11	12	13	14	20	22	23	24	25	27	28	32	33	41	42	46	47	49	50	51	53	54	59	63	65	66	67	68	69	70	71	72	73	74	75	76	78	79	85	87	90	94
Fragment No.	1	1	1	1	1	1	1	1	1	1	1	1	1	1	1	1	1	1	1	1	1	1	1	1	1	1	1	1	1	1	1	1	1	1	1	1	1	1	1	1	1	1	1	1	1	1	1	1	1
[truncated: 131 more columns]

## Sheet: TableS4
Table S4. Selection analysis on Spike gene alignment. Codons with dN/dS < 1 are under purifying selection (p≤ 0.05).
Coordinate (SARS-CoV-2)	Is conserved?	FEL p-value	FEL dN/dS	MEME inter-clade, p-value	MEME SARS-CoV-2, p-value
1	TRUE	1	N.D.	1	1
2	FALSE	0.648195	0.317	0.666667	0.666667
3	FALSE	0.175869	Infinite	0.199299	0.666667
4	FALSE	0.138541	0	0.666667	0.666667
5	FALSE	0.0377763	0	0.666667	0.0198872
6	FALSE	0.489876	Infinite	0.243375	0.666667
7	FALSE	0.000298943	0	0.666667	0.666667
8	FALSE	0.133044	0.0618	0.666667	0.666667
9	FALSE	0.228881	0.159	0.666667	0.666667
10	FALSE	0.0093528	0	0.666667	0.666667
11	FALSE	0.0104517	0	0.666667	0.666667
12	FALSE	0.452561	0.255	0.666667	0.666667
13	FALSE	0.599936	41.2	0.499476	0.666667
14	FALSE	0.000581114	0	0.666667	0.666667
15	TRUE	1	N.D.	1	1
16	FALSE	0.0209301	0	0.666667	0.666667
17	FALSE	0.017898	0	0.666667	0.666667
18	FALSE	0.00155286	0	0.666667	0.666667
19	FALSE	0.0369976	0	0.666667	0.666667
20	FALSE	0.00519902	0.018	0.666667	0.666667
21	FALSE	0.964251	0	0.666667	0.666667
22	FALSE	0.0038958	0	0.666667	0.666667
23	FALSE	0.177349	0.131	0.666667	0.666667
24	FALSE	0.33545	0	0.666667	0.666667
25	FALSE	0.0309748	0.0153	0.666667	0.666667
26	FALSE	0.00102012	0	0.666667	0.666667
27	FALSE	0.164239	0	0.666667	0.666667
28	FALSE	0.00199076	0	0.666667	0.0164779
29	FALSE	0.00504933	0	0.666667	0.666667
30	FALSE	0.017434	0	0.666667	0.666667
31	TRUE	0.000894178	0	0.666667	0.666667
32	FALSE	0.0453148	0.0567	0.515311	0.0176774
33	FALSE	0.0446572	0.0304	0.666667	0.666667
34	TRUE	0.0178628	0	0.666667	0.666667
35	TRUE	1	N.D.	1	1
36	TRUE	0.0983584	0	0.666667	0.666667
37	TRUE	1	N.D.	1	1
38	TRUE	0.00194143	0	0.666667	0.666667
39	FALSE	0.0418333	0	0.666667	0.666667
40	TRUE	0.0769158	0	0.666667	0.666667
41	FALSE	0.310093	0.212	0.666667	0.666667
42	FALSE	0.0372011	0.0341	0.666667	0.666667
43	FALSE	0.0438206	0	0.666667	0.666667
44	TRUE	0.00042205	0	0.666667	0.666667
45	TRUE	0.000171614	0	0.666667	0.666667
46	FALSE	0.724902	2.05	0.327676	0.666667
47	FALSE	0.876239	1.22	0.612799	0.666667
48	FALSE	0.00288369	0	0.666667	0.666667
49	FALSE	0.650813	0.549	0.4088	0.666667
50	FALSE	0.00877477	0.00969	0.666667	0.666667
51	FALSE	0.00601241	0.00694	0.666667	0.666667
52	FALSE	0.012846	0	0.666667	0.666667
53	FALSE	0.00340881	0.00975	0.666667	0.666667
54	FALSE	0.0607947	0.067	0.666667	0.666667
55	TRUE	0.000245055	0	0.666667	0.666667
56	TRUE	0.000213648	0	0.666667	0.666667
57	FALSE	0.000483539	0	0.666667	0.666667
58	TRUE	0.0865131	0	0.666667	0.666667
59	FALSE	0.0171015	0.0103	0.666667	0.666667
60	TRUE	0.00187453	0	0.666667	0.666667
61	FALSE	1	N.D.	0.666667	0.666667
62	FALSE	0.00413021	0	0.666667	0.666667
63	FALSE	0.0181734	0.037	0.666667	0.666667
64	FALSE	1	N.D.	0.666667	0.666667
65	FALSE	0.0667784	0.075	0.666667	0.666667
66	FALSE	0.0182427	0.00573	0.666667	0.666667
67	FALSE	0.0614349	0	0.666667	0.666667
68	FALSE	0.200884	0.187	0.666667	0.666667
69	FALSE	1	N.D.	1	1
70	FALSE	0.0466363	0	0.666667	0.666667
71	FALSE	0.396074	0.254	0.666667	0.666667
72	FALSE	0.803156	0.659	0.666667	0.666667
73	FALSE	0.944506	0.914	0.666667	0.666667
74	FALSE	1	N.D.	0.659027	0.666667
75	FALSE	0.0783373	0.0478	0.666667	0.666667
76	FALSE	0.110817	Infinite	0.135995	0.666667
77	FALSE	0.00293093	0	0.666667	0.666667
78	FALSE	0.589314	0	0.666667	0.666667
79	FALSE	0.360078	Infinite	0.349386	0.666667
80	FALSE	6.08031e-05	0	0.666667	0.666667
81	FALSE	0.0003806	0	0.666667	0.666667
82	FALSE	0.000180265	0	0.666667	0.666667
83	FALSE	0.00162203	0	0.666667	0.666667
84	FALSE	0.00107283	0	0.666667	0.666667
85	FALSE	0.526072	Infinite	0.318503	0.666667
86	FALSE	0.00119655	0	0.666667	0.666667
87	FALSE	0.0135944	0.0481	0.666667	0.666667
88	TRUE	0.0154784	0	0.666667	0.666667
89	TRUE	0.000113408	0	0.666667	0.666667
90	FALSE	0.0012234	0.0133	0.666667	0.666667
91	TRUE	0.000588553	0	0.666667	0.666667
92	TRUE	0.0343606	0	0.666667	0.666667
93	FALSE	0.0062323	0	0.666667	0.666667
94	FALSE	0.186875	0.17	0.666667	0.666667
95	FALSE	0.00335002	0	0.666667	0.666667
96	FALSE	0.0174092	0	0.666667	0.666667
97	FALSE	0.038199	0	0.666667	0.666667
98	TRUE	0.0010855	0	0.666667	0.666667
99	TRUE	0.000138524	0	0.666667	0.666667
100	FALSE	0.11251	0	0.666667	0.666667
101	FALSE	0.322342	0.239	0.666667	0.666667
102	TRUE	0.000323456	0	0.666667	0.666667
103	TRUE	5.55396e-05	0	0.666667	0.666667
104	TRUE	1	N.D.	1	1
105	TRUE	0.125753	0	0.666667	0.666667
106	TRUE	1	N.D.	1	1
107	TRUE	0.00504434	0	0.666667	0.666667
108	FALSE	0.000651107	0	0.666667	0.666667
109	TRUE	0.00037051	0	0.666667	0.666667
110	FALSE	0.00318516	0	0.666667	0.666667
111	TRUE	0.018989	0	0.666667	0.666667
112	FALSE	0.643237	0.537	0.580003	0.666667
113	FALSE	0.0895663	0.1	0.666667	0.666667
114	FALSE	0.0187181	0.0418	0.666667	0.666667
115	TRUE	0.000280686	0	0.666667	0.666667
116	TRUE	0.00103298	0	0.666667	0.666667
117	FALSE	0.38214	0.405	0.666667	0.666667
118	FALSE	0.0116889	0	0.666667	0.666667
119	FALSE	0.0109334	0	0.666667	0.666667
120	FALSE	1	N.D.	0.666667	0.666667
121	TRUE	0.023972	0	0.666667	0.666667
122	TRUE	0.00980437	0	0.666667	0.666667
123	FALSE	0.0378384	0	0.666667	0.666667
124	FALSE	0.000381164	0	0.666667	0.666667
125	FALSE	0.0408137	0	0.666667	0.666667
126	FALSE	0.124395	0	0.666667	0.666667
127	FALSE	0.125307	0.11	0.666667	0.666667
128	TRUE	0.0400614	0	0.666667	0.666667
129	FALSE	0.00171448	0	0.666667	0.666667
130	TRUE	0.00447433	0	0.666667	0.666667
131	TRUE	0.0470382	0	0.666667	0.666667
132	FALSE	0.153591	0.0825	0.666667	0.666667
133	TRUE	0.0116437	0	0.666667	0.666667
134	FALSE	0.000990259	0	0.666667	0.666667
135	FALSE	1	N.D.	0.666667	0.666667
136	TRUE	0.00290532	0	0.666667	0.666667
137	FALSE	0.067629	0.0296	0.666667	0.666667
138	FALSE	0.0054523	0	0.666667	0.666667
139	TRUE	0.00603202	0	0.666667	0.666667
140	FALSE	0.86273	0.696	0.666667	0.666667
141	FALSE	0.544628	0.352	0.666667	0.666667
142	FALSE	0.618362	Infinite	0.509241	0.666667
143	FALSE	0.300417	0.249	0.666667	0.666667
144	FALSE	0.00281212	0	0.666667	0.666667
145	FALSE	0.0310421	0	0.666667	0.666667
146	FALSE	0.0537416	0	0.666667	0.666667
147	FALSE	0.543541	Infinite	0.466688	0.666667
148	FALSE	0.389774	0	0.666667	0.666667
149	FALSE	0.00213625	0	0.666667	0.666667
150	FALSE	1	N.D.	0.666667	0.666667
151	FALSE	0.0309411	0.0067	0.666667	0.666667
152	FALSE	0.0353873	0	0.666667	0.666667
153	FALSE	0.852025	0.686	0.666667	0.0535495
154	FALSE	0.674449	0.367	0.666667	0.666667
155	FALSE	0.749341	Infinite	0.593645	0.666667
156	FALSE	0.0306583	0	0.666667	0.666667
157	FALSE	0.0217664	0	0.666667	0.666667
158	FALSE	0.770274	0.535	0.198411	0.666667
159	TRUE	0.113446	0	0.666667	0.666667
160	TRUE	0.000312522	0	0.666667	0.666667
161	TRUE	0.168195	0.0922	0.666667	0.666667
162	FALSE	0.926238	Infinite	0.428959	0.666667
163	FALSE	0.364362	0.306	0.666667	0.666667
164	FALSE	0.0365487	0.0681	0.666667	0.666667
165	FALSE	1	N.D.	1	1
166	TRUE	0.0262087	0	0.666667	0.666667
167	TRUE	0.0753029	0	0.666667	0.666667
168	FALSE	0.0186667	0	0.666667	0.666667
169	FALSE	0.000682359	0	0.666667	0.666667
170	FALSE	0.0129145	0	0.666667	0.666667
171	FALSE	0.00415403	0	0.666667	0.666667
172	FALSE	0.00172854	0	0.666667	0.666667
173	FALSE	0.00869903	0.0237	0.666667	0.666667
174	FALSE	0.180101	0.0862	0.666667	0.666667
175	FALSE	0.274457	0	0.666667	0.666667
176	FALSE	0.334783	0.252	0.666667	0.666667
177	FALSE	0.00345811	0.0194	0.666667	0.666667
178	FALSE	0.141131	0	0.666667	0.666667
179	FALSE	0.0689675	0.062	0.666667	0.666667
180	FALSE	0.144442	0.11	0.666667	0.666667
181	FALSE	0.0055468	0	0.666667	0.666667
182	FALSE	0.00666529	0	0.666667	0.666667
183	FALSE	0.252967	0.217	0.666667	0.666667
184	TRUE	0.00383176	0	0.666667	0.666667
185	FALSE	0.0946917	0.111	0.666667	0.666667
186	TRUE	0.000849517	0	0.666667	0.666667
187	FALSE	0.0902791	0.0872	0.666667	0.666667
188	FALSE	0.0348	0.0256	0.666667	0.666667
189	TRUE	2.15511e-05	0	0.666667	0.666667
190	TRUE	0.00130861	0	0.666667	0.666667
191	TRUE	0.122609	0	0.666667	0.666667
192	FALSE	0.000704372	0	0.666667	0.666667
193	TRUE	0.0413454	0	0.666667	0.666667
194	TRUE	0.00167361	0	0.666667	0.666667
195	FALSE	0.0202964	0.0329	0.666667	0.666667
196	TRUE	1	N.D.	1	1
197	FALSE	0.729786	0.567	0.666667	0.666667
198	TRUE	0.00814533	0	0.666667	0.666667
199	TRUE	0.00195319	0	0.666667	0.666667
200	FALSE	1	N.D.	0.666667	0.666667
201	TRUE	0.0168344	0	0.666667	0.666667
202	FALSE	0.0408449	0	0.666667	0.666667
203	FALSE	0.165083	0	0.666667	0.666667
204	FALSE	0.0833591	0	0.666667	0.666667
205	FALSE	0.112115	0	0.666667	0.666667
206	FALSE	8.64109e-05	0	0.666667	0.666667
207	FALSE	0.000843764	0.00902	0.666667	0.666667
208	FALSE	0.0225425	0	0.666667	0.666667
209	TRUE	0.0777527	0	0.666667	0.666667
210	FALSE	1	N.D.	1	1
211	FALSE	0.00673743	0.00554	0.666667	0.666667
212	FALSE	1	N.D.	0.666667	0.666667
213	FALSE	0.50586	Infinite	0.33202	0.666667
214	FALSE	0.0121642	0	0.666667	0.666667
215	FALSE	0.00761239	0	0.666667	0.666667
216	FALSE	0.000594066	0	0.666667	0.666667
217	TRUE	0.00508146	0	0.666667	0.666667
218	FALSE	0.718485	0.487	0.666667	0.666667
219	FALSE	0.41211	0	0.666667	0.666667
220	FALSE	0.000747174	0	0.666667	0.666667
221	FALSE	0.0290747	0	0.666667	0.666667
222	FALSE	0.00137072	0	0.666667	0.666667
223	TRUE	0.00308254	0	0.666667	0.666667
224	FALSE	0.0013775	0	0.666667	0.666667
225	TRUE	0.000333783	0	0.666667	0.666667
226	FALSE	0.000601729	0	0.666667	0.666667
227	FALSE	0.0113152	0	0.666667	0.666667
228	FALSE	0.142115	0.149	0.666667	0.666667
229	FALSE	0.000224837	0	0.666667	0.666667
230	TRUE	0.00443047	0	0.666667	0.666667
231	FALSE	0.341356	0.217	0.666667	0.666667
232	FALSE	0.124699	0	0.666667	0.666667
233	FALSE	0.019181	0	0.666667	0.666667
234	TRUE	0.00275103	0	0.666667	0.666667
235	TRUE	0.108398	0	0.666667	0.666667
236	TRUE	0.0682513	0	0.666667	0.666667
237	FALSE	0.150992	0.0808	0.666667	0.666667
238	TRUE	7.75603e-05	0	0.666667	0.666667
239	FALSE	0.37811	0.29	0.666667	0.666667
240	FALSE	0.126203	0	0.666667	0.666667
241	FALSE	0.62269	0.514	0.666667	0.666667
242	FALSE	0.0260035	0	0.666667	0.666667
243	FALSE	0.449383	0.312	0.666667	0.666667
244	FALSE	0.105838	0.0642	0.666667	0.666667
245	FALSE	1	N.D.	0.666667	0.666667
246	FALSE	1	N.D.	0.666667	0.666667
247	FALSE	0.00837572	0.0125	0.666667	0.666667
248	FALSE	0.571054	0.366	0.666667	0.666667
249	FALSE	0.111262	0.0286	0.666667	0.666667
250	FALSE	0.200527	0.0575	0.666667	0.666667
251	FALSE	0.0853577	0	0.666667	0.666667
252	FALSE	0.357636	Infinite	0.240786	0.666667
253	FALSE	0.0123836	0.0029	0.666667	0.666667
254	FALSE	0.207035	0.0552	0.666667	0.666667
255	FALSE	0.548412	0	0.666667	0.666667
256	FALSE	0.645661	0	0.666667	0.666667
257	FALSE	0.203269	0	0.666667	0.666667
258	FALSE	1	N.D.	1	1
259	FALSE	0.0492208	0	0.666667	0.666667
260	FALSE	0.0384131	0	0.666667	0.666667
261	FALSE	0.269613	0.197	0.666667	0.666667
262	FALSE	0.588748	0.39	0.552964	0.666667
263	FALSE	0.0574933	0	0.666667	0.666667
264	FALSE	1	N.D.	0.666667	0.666667
265	FALSE	0.0137066	0	0.666667	0.666667
266	FALSE	0.0710163	0	0.666667	0.666667
267	FALSE	0.0194867	0	0.666667	0.666667
268	FALSE	0.118469	0	0.666667	0.666667
269	FALSE	0.0220263	0	0.666667	0.666667
270	FALSE	0.000351222	0	0.666667	0.666667
271	FALSE	0.226436	0.00908	0.666667	0.666667
272	FALSE	0.00761745	0	0.666667	0.666667
273	FALSE	0.0225403	0	0.666667	0.666667
274	FALSE	0.00665679	0	0.666667	0.666667
275	FALSE	0.0913995	0	0.666667	0.666667
276	FALSE	0.11632	0.0877	0.666667	0.666667
277	FALSE	0.00034501	0	0.666667	0.666667
278	FALSE	0.455346	0	0.666667	0.666667
279	FALSE	0.0601616	0	0.666667	0.666667
280	FALSE	1	N.D.	0.666667	0.666667
281	FALSE	0.000282111	0	0.666667	0.666667
282	FALSE	1	N.D.	0.666667	0.666667
283	FALSE	0.0667051	0	0.666667	0.666667
284	FALSE	0.0328103	0	0.666667	0.666667
285	FALSE	0.00328224	0	0.666667	0.666667
286	FALSE	0.0423192	0	0.666667	0.666667
287	FALSE	1	N.D.	0.666667	0.666667
288	FALSE	0.0724231	0	0.666667	0.666667
289	FALSE	0.0056302	0	0.666667	0.666667
290	FALSE	0.0241513	0	0.666667	0.666667
291	FALSE	0.0635012	0	0.666667	0.666667
292	FALSE	0.595675	0.491	0.666667	0.666667
293	FALSE	0.00646471	0	0.666667	0.666667
294	FALSE	0.00924609	0	0.666667	0.666667
295	FALSE	0.0904379	0	0.666667	0.666667
296	FALSE	0.00201324	0	0.666667	0.666667
297	FALSE	0.0226163	0	0.666667	0.666667
298	FALSE	0.122594	0	0.666667	0.666667
299	FALSE	0.0567309	0	0.666667	0.666667
300	FALSE	0.00646886	0	0.666667	0.666667
301	FALSE	0.000667204	0	0.666667	0.666667
302	FALSE	0.00329371	0	0.666667	0.666667
303	FALSE	0.00426524	0	0.666667	0.666667
304	FALSE	0.04966	0	0.666667	0.666667
305	FALSE	0.0569942	0	0.666667	0.666667
306	FALSE	0.0310858	0.0709	0.666667	0.666667
307	FALSE	0.0343483	0	0.666667	0.666667
308	FALSE	8.27055e-06	0	0.666667	0.666667
309	FALSE	0.317976	0	0.666667	0.666667
310	FALSE	0.0149614	0	0.666667	0.666667
311	FALSE	0.0010248	0	0.666667	0.666667
312	FALSE	0.0255742	0	0.666667	0.666667
313	FALSE	0.00556244	0	0.666667	0.666667
314	FALSE	0.0167138	0	0.666667	0.666667
315	FALSE	0.000747964	0	0.666667	0.666667
316	FALSE	0.142224	0	0.666667	0.666667
317	FALSE	0.136621	0	0.666667	0.666667
318	FALSE	0.000306982	0	0.666667	0.666667
319	FALSE	0.00950698	0	0.666667	0.666667
320	FALSE	0.00225015	0	0.666667	0.666667
321	FALSE	0.181354	0	0.666667	0.666667
322	TRUE	0.0191111	0	0.666667	0.666667
323	FALSE	0.06148	0	0.666667	0.666667
324	FALSE	0.909744	0.833	0.666667	0.666667
325	FALSE	0.396129	3.52	0.374948	0.666667
326	FALSE	0.0105349	0	0.666667	0.666667
327	FALSE	0.139304	0	0.666667	0.666667
328	TRUE	0.0816205	0	0.666667	0.666667
329	TRUE	0.0625926	0	0.666667	0.666667
330	TRUE	0.0242666	0	0.666667	0.666667
331	TRUE	0.0599464	0	0.666667	0.666667
332	TRUE	1	N.D.	1	1
333	TRUE	0.217267	0	0.666667	0.666667
334	TRUE	0.197364	0	0.666667	0.666667
335	FALSE	0.0227225	0	0.666667	0.666667
336	TRUE	0.00921176	0	0.666667	0.666667
337	TRUE	0.0315711	0	0.666667	0.666667
338	TRUE	0.0724431	0	0.666667	0.666667
339	FALSE	0.54292	0.436	0.666667	0.666667
340	FALSE	0.510936	0.277	0.666667	0.666667
341	TRUE	0.13515	0	0.666667	0.666667
342	TRUE	0.0616618	0	0.666667	0.666667
343	TRUE	0.0353218	0	0.666667	0.666667
344	TRUE	0.00552124	0	0.666667	0.666667
345	FALSE	0.439201	0	0.433454	0.666667
346	FALSE	1	0	0.666667	0.666667
347	TRUE	0.0086365	0	0.666667	0.666667
348	FALSE	0.372635	0.324	0.666667	0.666667
349	FALSE	0.0788749	0	0.666667	0.666667
350	TRUE	0.0231649	0	0.666667	0.666667
351	TRUE	0.00701164	0	0.666667	0.666667
352	TRUE	0.0287717	0	0.666667	0.666667
353	TRUE	1	N.D.	1	1
354	FALSE	0.401175	0.376	0.666667	0.0135524
355	TRUE	0.00307235	0	0.666667	0.666667
356	FALSE	0.396533	Infinite	0.362249	0.666667
357	FALSE	0.290222	0.176	0.666667	0.666667
358	TRUE	0.124333	0	0.666667	0.666667
359	TRUE	0.860533	0.813	0.666667	0.666667
360	FALSE	0.146831	0.159	0.666667	0.666667
361	TRUE	0.0624676	0	0.666667	0.666667
362	FALSE	0.271127	Infinite	0.166567	0.666667
363	TRUE	0.0361026	0	0.666667	0.666667
364	FALSE	0.0132664	0	0.666667	0.272996
365	TRUE	0.107093	0	0.666667	0.666667
366	FALSE	0.831988	0.714	0.666667	0.666667
367	TRUE	0.0113849	0	0.666667	0.666667
368	FALSE	0.0180456	0	0.666667	0.666667
369	TRUE	0.0177057	0	0.666667	0.666667
370	TRUE	0.00420699	0	0.666667	0.666667
371	TRUE	0.136474	0	0.666667	0.666667
372	FALSE	0.120165	0.0869	0.607886	0.666667
373	TRUE	0.0675943	0	0.666667	0.666667
374	TRUE	0.0616618	0	0.666667	0.666667
375	TRUE	0.00773918	0	0.666667	0.666667
376	TRUE	0.00358228	0	0.666667	0.666667
377	TRUE	0.000864093	0	0.666667	0.666667
378	TRUE	0.000931108	0	0.666667	0.666667
379	TRUE	0.0581477	0	0.666667	0.666667
380	TRUE	1	N.D.	1	1
381	TRUE	0.123528	0	0.666667	0.666667
382	FALSE	0.030685	0	0.666667	0.666667
383	TRUE	0.0215307	0	0.666667	0.666667
384	TRUE	0.00105755	0	0.666667	0.666667
385	FALSE	0.221917	0.16	0.666667	0.666667
386	TRUE	0.0211048	0	0.666667	0.666667
387	TRUE	0.0225107	0	0.666667	0.666667
388	FALSE	0.34181	Infinite	0.335802	0.666667
389	TRUE	0.0416216	0	0.666667	0.666667
390	TRUE	0.127948	0	0.666667	0.666667
391	TRUE	0.0609637	0	0.666667	0.666667
392	TRUE	0.0512961	0	0.666667	0.666667
393	TRUE	0.0201373	0	0.666667	0.666667
394	FALSE	0.230475	0.0442	0.666667	0.666667
395	TRUE	0.0828095	0	0.666667	0.666667
396	TRUE	1	N.D.	1	1
397	TRUE	0.186554	0	0.666667	0.666667
398	TRUE	0.0237621	0	0.666667	0.666667
399	FALSE	0.765927	1.57	0.579897	0.666667
400	TRUE	0.0396832	0	0.666667	0.666667
401	FALSE	0.111675	0.172	0.666667	0.666667
402	FALSE	0.20144	0	0.666667	0.666667
403	FALSE	0.0903866	0	0.666667	0.666667
404	FALSE	0.949321	0.901	0.666667	0.666667
405	FALSE	0.743784	1.58	0.330477	0.666667
406	FALSE	0.000674901	0	0.666667	0.666667
407	FALSE	0.0668489	0	0.666667	0.666667
408	FALSE	0.0735887	0	0.666667	0.666667
409	FALSE	0.00998886	0	0.666667	0.666667
410	FALSE	0.00897872	0	0.666667	0.666667
411	FALSE	0.0160353	0	0.666667	0.666667
412	FALSE	0.00870999	0	0.666667	0.666667
413	FALSE	0.0504364	0	0.666667	0.666667
414	FALSE	0.00763949	0	0.666667	0.666667
415	FALSE	0.16871	0	0.666667	0.666667
416	FALSE	0.0297612	0	0.666667	0.666667
417	FALSE	0.539253	0.111	0.666667	0.666667
418	FALSE	0.153638	0	0.666667	0.666667
419	FALSE	0.155556	0	0.666667	0.666667
420	FALSE	0.036391	0	0.666667	0.666667
421	FALSE	0.00235841	0	0.666667	0.666667
422	FALSE	0.0407521	0	0.666667	0.666667
423	FALSE	1	N.D.	0.666667	0.666667
424	FALSE	0.00588376	0	0.666667	0.666667
425	TRUE	0.00179627	0	0.666667	0.666667
426	TRUE	0.0421125	0	0.666667	0.666667
427	TRUE	1	N.D.	1	1
428	FALSE	0.0451061	0	0.666667	0.666667
429	TRUE	0.0616618	0	0.666667	0.666667
430	TRUE	0.010435	0	0.666667	0.666667
431	TRUE	0.126113	0	0.666667	0.666667
432	TRUE	0.00219452	0	0.666667	0.666667
433	TRUE	0.0117831	0	0.666667	0.666667
434	FALSE	0.037163	0	0.666667	0.666667
435	TRUE	0.0174587	0	0.666667	0.666667
436	TRUE	1	N.D.	1	1
437	TRUE	0.0301243	0	0.666667	0.666667
438	FALSE	0.0368586	0.0301	0.666667	0.666667
439	FALSE	0.70516	0.289	0.666667	0.666667
440	FALSE	0.0890855	0.0496	0.666667	0.666667
441	FALSE	0.247897	0.183	0.145819	0.666667
442	TRUE	0.0271657	0	0.666667	0.666667
443	FALSE	0.742492	0.537	0.666667	0.666667
444	FALSE	0.625353	1.92	0.353728	0.666667
445	FALSE	0.615505	0.429	0.666667	0.666667
446	TRUE	0.157485	0	0.666667	0.666667
447	FALSE	1	N.D.	0.666667	0.666667
448	FALSE	1	N.D.	1	1
449	FALSE	1	N.D.	0.666667	0.666667
450	FALSE	0.131124	0	0.666667	0.666667
451	TRUE	0.0121144	0	0.666667	0.666667
452	FALSE	0.206044	0.093	0.666667	0.666667
453	TRUE	0.00686586	0	0.666667	0.666667
454	TRUE	0.0023192	0	0.666667	0.666667
455	FALSE	0.0822774	0.135	0.666667	0.666667
456	FALSE	0.824452	1.4	0.272036	0.666667
457	TRUE	0.000103362	0	0.666667	0.666667
458	FALSE	0.491007	0.319	0.0276885	0.00663436
459	FALSE	0.232229	0.2	0.666667	0.666667
460	FALSE	0.0930239	0.0436	0.666667	0.666667
461	TRUE	0.00134359	0	0.666667	0.666667
462	TRUE	1	N.D.	1	1
463	TRUE	0.00272288	0	0.666667	0.666667
464	TRUE	1	N.D.	1	1
465	TRUE	0.0145299	0	0.666667	0.666667
466	TRUE	0.00176676	0	0.666667	0.666667
467	TRUE	0.00273233	0	0.666667	0.666667
468	FALSE	0.0510708	0.0745	0.666667	0.666667
469	TRUE	0.00221028	0	0.666667	0.666667
470	FALSE	0.107776	0.138	0.666667	0.666667
471	FALSE	0.050839	0.0145	0.666667	0.666667
472	FALSE	0.0208438	0	0.666667	0.666667
473	FALSE	0.143055	0	0.666667	0.666667
474	FALSE	0.0163366	0	0.666667	0.666667
475	FALSE	0.0644485	0	0.666667	0.666667
476	FALSE	0.167489	0	0.666667	0.666667
477	FALSE	0.197315	0	0.666667	0.666667
478	FALSE	1	N.D.	0.666667	0.666667
479	FALSE	0.0667318	0	0.666667	0.666667
480	FALSE	0.0685252	0	0.666667	0.666667
481	FALSE	0.104885	0	0.666667	0.666667
482	FALSE	0.0865545	0	0.666667	0.666667
483	FALSE	0.356338	0.142	0.136824	0.666667
484	FALSE	0.970373	1.09	0.579583	0.666667
485	FALSE	1	N.D.	0.666667	0.666667
486	FALSE	0.50467	0.454	0.666667	0.666667
487	FALSE	0.0503506	0	0.666667	0.666667
488	FALSE	0.686588	0.527	0.666667	0.666667
489	FALSE	0.785327	0.757	0.666667	0.666667
490	FALSE	0.697824	1.73	0.549753	0.666667
491	FALSE	0.0891419	0.118	0.666667	0.666667
492	FALSE	0.00021172	0	0.666667	0.666667
493	FALSE	0.192323	Infinite	0.0557894	0.666667
494	FALSE	0.436972	0.41	0.183852	0.666667
495	FALSE	1	N.D.	0.666667	0.666667
496	FALSE	0.11801	0.121	0.666667	0.666667
497	FALSE	0.00251199	0	0.666667	0.666667
498	FALSE	0.307278	6.09	0.310057	0.666667
499	FALSE	0.000930133	0	0.666667	0.666667
500	FALSE	0.747293	0.561	0.0360024	0.666667
501	FALSE	0.0182379	Infinite	0.0280145	0.666667
502	FALSE	0.235326	0.238	0.666667	0.666667
503	FALSE	0.258007	0.205	0.666667	0.666667
504	FALSE	0.944123	1.11	0.645842	0.666667
505	FALSE	0.102711	0	0.666667	0.666667
506	TRUE	1	N.D.	1	1
507	FALSE	1	0.0549	0.666667	0.666667
508	FALSE	0.335459	0.348	0.666667	0.666667
509	TRUE	0.0097183	0	0.666667	0.666667
510	TRUE	0.0181205	0	0.666667	0.666667
511	TRUE	0.0267056	0	0.666667	0.666667
512	TRUE	0.00582158	0	0.666667	0.666667
513	TRUE	0.00246172	0	0.666667	0.666667
514	TRUE	0.129812	0	0.666667	0.666667
515	FALSE	1	N.D.	0.666667	0.666667
516	TRUE	0.0666357	0	0.666667	0.666667
517	TRUE	0.0294992	0	0.666667	0.666667
518	TRUE	0.150216	0	0.666667	0.666667
519	FALSE	0.372602	Infinite	0.198183	0.0291358
520	FALSE	1	N.D.	0.666667	0.666667
521	TRUE	0.0829153	0	0.666667	0.666667
522	TRUE	0.0198185	0	0.666667	0.666667
523	TRUE	0.0816485	0	0.666667	0.666667
524	TRUE	0.26121	0	0.666667	0.666667
525	TRUE	0.141425	0	0.666667	0.666667
526	TRUE	1	N.D.	1	1
527	TRUE	0.041569	0	0.666667	0.666667
528	TRUE	0.0328427	0	0.666667	0.666667
529	FALSE	0.728636	1.56	0.184722	0.666667
530	TRUE	0.0722273	0	0.666667	0.666667
531	TRUE	0.263768	0	0.666667	0.666667
532	FALSE	0.700417	0.432	0.666667	0.666667
533	TRUE	0.103679	0	0.666667	0.666667
534	FALSE	0.235163	0	0.666667	0.666667
535	TRUE	0.0810092	0	0.666667	0.666667
536	FALSE	0.31329	0	0.648388	0.666667
537	FALSE	0.848818	1.35	0.614259	0.666667
538	TRUE	0.0495756	0	0.666667	0.666667
539	TRUE	0.364405	0	0.666667	0.666667
540	TRUE	0.0148104	0	0.666667	0.666667
541	TRUE	0.276488	0	0.666667	0.666667
542	TRUE	0.00748481	0	0.666667	0.666667
543	TRUE	0.0074678	0	0.666667	0.666667
544	TRUE	0.0427616	0	0.666667	0.666667
545	TRUE	0.240386	0	0.666667	0.666667
546	TRUE	0.0651997	0	0.666667	0.666667
547	FALSE	0.536642	0.435	0.666667	0.666667
548	TRUE	0.338062	0	0.666667	0.666667
549	TRUE	0.254729	0	0.666667	0.666667
550	TRUE	1	N.D.	1	1
551	TRUE	0.0192749	0	0.666667	0.666667
552	TRUE	0.0306539	0	0.666667	0.666667
553	TRUE	0.068973	0	0.666667	0.666667
554	FALSE	0.521034	1.89	0.407329	0.666667
555	TRUE	0.108296	0	0.666667	0.666667
556	FALSE	0.520844	0.427	0.666667	0.666667
557	TRUE	0.0628782	0	0.666667	0.666667
558	FALSE	0.461704	0	0.666667	0.666667
559	TRUE	1	N.D.	1	1
560	FALSE	0.752134	1.51	0.573555	0.666667
561	FALSE	0.978249	1.04	0.659059	0.666667
562	TRUE	0.044907	0	0.666667	0.666667
563	TRUE	1	N.D.	1	1
564	TRUE	1	N.D.	1	1
565	TRUE	1	N.D.	1	1
566	TRUE	0.0140002	0	0.666667	0.666667
567	FALSE	0.0110961	0	0.666667	0.666667
568	TRUE	0.0361621	0	0.666667	0.666667
569	FALSE	0.746727	0.696	0.666667	0.666667
570	FALSE	0.208631	0.117	0.666667	0.666667
571	TRUE	0.143413	0	0.666667	0.666667
572	FALSE	0.0982541	Infinite	0.101612	0.666667
573	FALSE	1	N.D.	0.666667	0.666667
574	TRUE	0.0717832	0	0.666667	0.666667
575	FALSE	0.272837	0.246	0.666667	0.666667
576	TRUE	0.147454	0	0.666667	0.666667
577	TRUE	0.208253	0	0.666667	0.666667
578	TRUE	0.0403018	0	0.666667	0.666667
579	TRUE	0.263015	0	0.666667	0.666667
580	TRUE	0.102954	0	0.666667	0.666667
581	TRUE	0.308701	0	0.666667	0.666667
582	TRUE	0.285894	0	0.666667	0.666667
583	FALSE	0.0172175	0	0.666667	0.666667
584	TRUE	0.194538	0	0.666667	0.666667
585	TRUE	0.102277	0	0.666667	0.666667
586	TRUE	0.275566	0	0.666667	0.666667
587	TRUE	0.0752633	0	0.666667	0.666667
588	FALSE	0.315666	0	0.666667	0.666667
589	TRUE	0.017181	0	0.666667	0.666667
590	TRUE	0.0253996	0	0.666667	0.666667
591	TRUE	0.248411	0	0.666667	0.666667
592	TRUE	1	N.D.	1	1
593	TRUE	0.213141	0	0.666667	0.666667
594	TRUE	0.0767937	0	0.666667	0.666667
595	TRUE	0.0689301	0	0.666667	0.666667
596	TRUE	1	N.D.	1	1
597	TRUE	0.0365788	0	0.666667	0.666667
598	TRUE	0.202899	0	0.666667	0.666667
599	TRUE	1	N.D.	1	1
600	TRUE	0.116152	0	0.666667	0.666667
601	TRUE	0.0871209	0	0.666667	0.666667
602	TRUE	1	N.D.	1	1
603	FALSE	0.0312326	0	0.666667	0.666667
604	FALSE	0.273945	0	0.666667	0.666667
605	TRUE	0.113237	0	0.666667	0.666667
606	FALSE	0.832816	0.786	0.378905	0.666667
607	FALSE	0.146986	0.165	0.666667	0.666667
608	TRUE	0.203236	0	0.666667	0.666667
609	TRUE	0.23098	0	0.666667	0.666667
610	TRUE	0.233842	0	0.666667	0.666667
611	TRUE	0.0544173	0	0.666667	0.666667
612	TRUE	0.286238	0	0.666667	0.666667
613	TRUE	0.106701	0	0.666667	0.666667
614	FALSE	0.382742	Infinite	0.0106355	0.666667
615	TRUE	0.0962624	0	0.666667	0.666667
616	TRUE	1	N.D.	1	1
617	TRUE	0.101917	0	0.666667	0.666667
618	TRUE	0.0616896	0	0.666667	0.666667
619	FALSE	0.522536	0.36	0.666667	0.666667
620	TRUE	0.0402965	0	0.666667	0.666667
621	TRUE	0.0672125	0	0.666667	0.666667
622	FALSE	0.349692	3.57	0.341736	0.666667
623	FALSE	0.0560882	0	0.666667	0.666667
624	FALSE	0.0234827	0	0.666667	0.666667
625	FALSE	1	N.D.	0.666667	0.666667
626	FALSE	0.128113	0	0.666667	0.666667
627	FALSE	0.300138	0	0.600389	0.666667
628	TRUE	1	N.D.	1	1
629	FALSE	0.000744392	0	0.666667	0.666667
630	FALSE	0.275731	0	0.666667	0.666667
631	FALSE	0.0320028	0	0.666667	0.666667
632	FALSE	0.61701	0.511	0.666667	0.666667
633	TRUE	1	N.D.	1	1
634	FALSE	0.209452	0	0.666667	0.666667
635	FALSE	1	N.D.	0.666667	0.666667
636	TRUE	0.0429822	0	0.666667	0.666667
637	FALSE	0.391455	0	0.666667	0.666667
638	FALSE	0.185524	0	0.666667	0.666667
639	TRUE	0.0263529	0	0.666667	0.666667
640	FALSE	0.347611	0.257	0.666667	0.666667
641	FALSE	0.143649	0	0.666667	0.666667
642	TRUE	0.159205	0	0.666667	0.666667
643	TRUE	0.141375	0	0.666667	0.666667
644	TRUE	0.136197	0	0.666667	0.666667
645	TRUE	0.0366645	0	0.666667	0.666667
646	FALSE	0.130669	0.138	0.666667	0.666667
647	TRUE	0.10526	0	0.666667	0.666667
648	TRUE	0.166585	0	0.666667	0.666667
649	TRUE	1	N.D.	1	1
650	TRUE	0.070372	0	0.666667	0.666667
651	FALSE	1	N.D.	0.666667	0.666667
652	TRUE	0.0732366	0	0.666667	0.666667
653	TRUE	0.229646	0	0.666667	0.666667
654	TRUE	0.0211031	0	0.666667	0.666667
655	TRUE	0.139915	0	0.666667	0.666667
656	FALSE	0.189266	0	0.666667	0.666667
657	TRUE	0.0258018	0	0.666667	0.666667
658	FALSE	1	1	0.549952	0.666667
659	FALSE	0.00820803	0	0.666667	0.666667
660	TRUE	0.0580362	0	0.666667	0.666667
661	TRUE	0.257507	0	0.666667	0.666667
662	TRUE	1	N.D.	1	1
663	TRUE	1	N.D.	1	1
664	TRUE	0.0354287	0	0.666667	0.666667
665	TRUE	0.0100404	0	0.666667	0.666667
666	FALSE	0.345393	0	0.666667	0.666667
667	TRUE	0.223924	0	0.666667	0.666667
668	TRUE	0.038099	0	0.666667	0.666667
669	TRUE	0.0010727	0	0.666667	0.666667
670	FALSE	0.0608153	0	0.666667	0.666667
671	TRUE	0.00459049	0	0.666667	0.666667
672	TRUE	0.0211559	0	0.666667	0.666667
673	TRUE	0.0646907	0	0.666667	0.666667
674	TRUE	0.286238	0	0.666667	0.666667
675	FALSE	0.388625	Infinite	0.36938	0.0224934
676	FALSE	0.112405	0	0.666667	0.666667
677	FALSE	0.613694	0.554	0.666667	0.666667
678	FALSE	0.401551	0.336	0.666667	0.666667
679	FALSE	0.936273	1.14	0.375628	0.666667
680	FALSE	0.159579	0.184	0.666667	0.666667
681	FALSE	1	N.D.	1	1
682	FALSE	1	N.D.	1	1
683	FALSE	0.494031	7.41	0.437919	0.666667
684	FALSE	0.741015	2.19	0.569177	0.666667
685	TRUE	0.223182	0	0.666667	0.666667
686	FALSE	1	N.D.	0.666667	0.666667
687	FALSE	0.241089	0.227	0.666667	0.666667
688	FALSE	0.437581	3.96	0.402539	0.666667
689	FALSE	0.272593	18	0.0271924	0.666667
690	FALSE	0.801859	0.493	0.666667	0.666667
691	FALSE	0.00706302	0	0.666667	0.666667
692	TRUE	0.0463517	0	0.666667	0.666667
693	FALSE	0.955191	1.11	0.653215	0.666667
694	TRUE	0.172632	0	0.666667	0.666667
695	TRUE	0.114879	0	0.666667	0.666667
696	FALSE	0.255509	0	0.666667	0.666667
697	FALSE	1	0	0.666667	0.601749
698	TRUE	0.0891293	0	0.666667	0.666667
699	FALSE	0.627879	0	0.666667	0.666667
700	TRUE	1	N.D.	1	1
701	TRUE	0.0929608	0	0.666667	0.666667
702	TRUE	0.062202	0	0.666667	0.666667
703	FALSE	0.0611428	0	0.666667	0.666667
704	TRUE	0.139706	0	0.666667	0.666667
705	FALSE	0.911644	0.837	0.666667	0.666667
706	TRUE	0.249419	0	0.666667	0.666667
707	TRUE	0.0566402	0	0.666667	0.666667
708	FALSE	0.270255	Infinite	0.280765	0.666667
709	TRUE	0.0742194	0	0.666667	0.666667
710	TRUE	0.0770913	0	0.666667	0.666667
711	TRUE	0.072557	0	0.666667	0.666667
712	TRUE	0.061563	0	0.666667	0.666667
713	TRUE	1	N.D.	1	1
714	TRUE	1	N.D.	1	1
715	FALSE	0.112392	0	0.666667	0.666667
716	FALSE	0.0905273	0	0.666667	0.666667
717	FALSE	1	N.D.	0.666667	0.666667
718	FALSE	1	N.D.	0.666667	0.666667
719	FALSE	0.613082	0.503	0.666667	0.666667
720	FALSE	0.013036	0	0.666667	0.666667
721	FALSE	0.949259	0	0.666667	0.666667
722	FALSE	0.00565565	0	0.666667	0.666667
723	FALSE	0.364585	0	0.666667	0.666667
724	FALSE	0.0290641	0	0.666667	0.666667
725	TRUE	1	N.D.	1	1
726	FALSE	0.880584	1.28	0.624909	0.666667
727	FALSE	0.203604	Infinite	0.224105	0.666667
728	TRUE	0.0760563	0	0.666667	0.666667
729	TRUE	0.122615	0	0.666667	0.666667
730	TRUE	0.10864	0	0.666667	0.666667
731	FALSE	1	N.D.	0.666667	0.0724603
732	FALSE	0.105899	0.12	0.666667	0.666667
733	TRUE	0.0858287	0	0.666667	0.666667
734	TRUE	0.0412243	0	0.666667	0.666667
735	TRUE	0.0221339	0	0.666667	0.666667
736	TRUE	1	N.D.	1	1
737	TRUE	0.0424051	0	0.666667	0.666667
738	TRUE	0.0203949	0	0.666667	0.666667
739	TRUE	0.0412243	0	0.666667	0.666667
740	TRUE	1	N.D.	1	1
741	TRUE	0.135184	0	0.666667	0.666667
742	TRUE	0.321124	0	0.666667	0.666667
743	TRUE	0.00883343	0	0.666667	0.666667
744	TRUE	0.213141	0	0.666667	0.666667
745	TRUE	0.0194782	0	0.666667	0.666667
746	TRUE	0.132396	0	0.666667	0.666667
747	FALSE	0.512827	0.357	0.666667	0.666667
748	TRUE	0.0987408	0	0.666667	0.666667
749	TRUE	0.0326579	0	0.666667	0.666667
750	FALSE	0.245124	0	0.666667	0.666667
751	FALSE	0.0541384	0	0.666667	0.666667
752	TRUE	0.0420822	0	0.666667	0.666667
753	TRUE	0.199786	0	0.666667	0.666667
754	TRUE	0.00414198	0	0.666667	0.666667
755	TRUE	0.094433	0	0.666667	0.666667
756	TRUE	1	N.D.	1	1
757	TRUE	0.0342376	0	0.666667	0.666667
758	TRUE	0.0632593	0	0.666667	0.666667
759	TRUE	1	N.D.	1	1
760	TRUE	0.112041	0	0.666667	0.666667
761	FALSE	1	N.D.	0.666667	0.666667
762	TRUE	0.136197	0	0.666667	0.666667
763	TRUE	0.00607513	0	0.666667	0.666667
764	TRUE	0.00540402	0	0.666667	0.666667
765	TRUE	1	N.D.	1	1
766	TRUE	0.0913938	0	0.666667	0.666667
767	TRUE	0.0207025	0	0.666667	0.666667
768	FALSE	0.264284	0	0.666667	0.666667
769	TRUE	0.0150061	0	0.666667	0.666667
770	FALSE	0.0371776	0	0.666667	0.666667
771	TRUE	1	N.D.	1	1
772	FALSE	1	N.D.	0.666667	0.666667
773	TRUE	0.0176261	0	0.666667	0.666667
774	TRUE	0.00658044	0	0.666667	0.666667
775	TRUE	1	N.D.	1	1
776	TRUE	0.0628782	0	0.666667	0.666667
777	TRUE	0.280913	0	0.666667	0.666667
778	TRUE	0.00191247	0	0.666667	0.666667
779	FALSE	0.0413107	0	0.666667	0.666667
780	FALSE	0.0672781	0	0.666667	0.666667
781	TRUE	1	N.D.	1	1
782	TRUE	1	N.D.	1	1
783	FALSE	0.00192303	0	0.666667	0.592727
784	TRUE	0.0710022	0	0.666667	0.666667
785	TRUE	0.0272997	0	0.666667	0.666667
786	TRUE	0.0628782	0	0.666667	0.666667
787	TRUE	1	N.D.	1	1
788	FALSE	0.094604	0	0.666667	0.666667
789	TRUE	0.0585714	0	0.666667	0.666667
790	TRUE	0.00442897	0	0.666667	0.666667
791	FALSE	1	N.D.	0.666667	0.666667
792	TRUE	0.284853	0	0.666667	0.666667
793	FALSE	0.0890681	0	0.666667	0.666667
794	TRUE	0.0186282	0	0.666667	0.666667
795	TRUE	0.00778276	0	0.666667	0.666667
796	FALSE	0.0451605	0	0.666667	0.666667
797	FALSE	1	N.D.	0.666667	0.666667
798	FALSE	1	N.D.	0.666667	0.666667
799	FALSE	0.121686	0	0.666667	0.666667
800	FALSE	0.00095183	0	0.666667	0.666667
801	FALSE	0.0181091	0	0.666667	0.666667
802	FALSE	0.0756606	0	0.666667	0.666667
803	FALSE	0.35352	0	0.666667	0.666667
804	FALSE	0.0721477	0	0.666667	0.666667
805	FALSE	1	N.D.	0.666667	0.666667
806	FALSE	0.0355362	0	0.666667	0.666667
807	FALSE	0.0556521	0	0.666667	0.666667
808	FALSE	0.0194478	0	0.666667	0.666667
809	FALSE	0.0701529	0	0.666667	0.666667
810	FALSE	0.14645	0	0.666667	0.666667
811	FALSE	0.0603606	0	0.666667	0.666667
812	FALSE	0.0899445	0	0.666667	0.666667
813	FALSE	0.843536	0	0.666667	0.666667
814	FALSE	0.25714	0	0.666667	0.666667
815	FALSE	0.25983	0	0.666667	0.666667
816	FALSE	0.153387	0	0.666667	0.666667
817	FALSE	1	N.D.	0.666667	0.666667
818	FALSE	1	N.D.	0.666667	0.666667
819	FALSE	0.00275981	0	0.666667	0.666667
820	FALSE	0.00841664	0	0.666667	0.666667
821	FALSE	0.268602	0	0.666667	0.666667
822	FALSE	0.172053	0	0.666667	0.666667
823	FALSE	0.276733	0	0.666667	0.666667
824	FALSE	0.000193422	0	0.666667	0.666667
825	FALSE	0.125907	0	0.666667	0.666667
826	FALSE	0.182133	0	0.666667	0.0463619
827	TRUE	0.0412213	0	0.666667	0.666667
828	TRUE	0.239396	0	0.666667	0.666667
829	FALSE	0.245966	0	0.666667	0.666667
830	FALSE	0.136888	0	0.666667	0.180126
831	TRUE	0.238292	0	0.666667	0.666667
832	TRUE	0.128747	0	0.666667	0.666667
833	TRUE	0.181893	0	0.666667	0.666667
834	FALSE	0.125694	0	0.666667	0.666667
835	TRUE	0.0810092	0	0.666667	0.666667
836	TRUE	0.0522008	0	0.666667	0.666667
837	TRUE	0.0849713	0	0.666667	0.666667
838	TRUE	0.0746433	0	0.666667	0.666667
839	FALSE	0.158731	0	0.666667	0.115402
840	TRUE	0.275556	0	0.666667	0.666667
841	TRUE	0.035264	0	0.666667	0.666667
842	TRUE	0.206809	0	0.666667	0.666667
843	FALSE	0.136795	0	0.666667	0.666667
844	TRUE	0.215954	0	0.666667	0.666667
845	FALSE	0.418852	0	0.666667	0.666667
846	TRUE	0.277134	0	0.666667	0.666667
847	TRUE	0.130474	0	0.666667	0.666667
848	TRUE	0.0138234	0	0.666667	0.666667
849	TRUE	0.0166093	0	0.666667	0.666667
850	FALSE	0.202695	0	0.666667	0.666667
851	FALSE	0.141044	0	0.666667	0.666667
852	FALSE	0.0279307	0	0.666667	0.666667
853	TRUE	0.094433	0	0.666667	0.666667
854	TRUE	1	N.D.	1	1
855	TRUE	0.0294521	0	0.666667	0.666667
856	TRUE	0.0449273	0	0.666667	0.666667
857	TRUE	0.269287	0	0.666667	0.666667
858	TRUE	0.175497	0	0.666667	0.666667
859	TRUE	0.242164	0	0.666667	0.666667
860	FALSE	0.0910039	0	0.666667	0.00012476
861	FALSE	0.0488817	0	0.666667	0.0107246
862	TRUE	0.289484	0	0.666667	0.666667
863	TRUE	0.246663	0	0.666667	0.666667
864	TRUE	0.198341	0	0.666667	0.666667
865	TRUE	1	N.D.	1	1
866	TRUE	0.273482	0	0.666667	0.666667
867	TRUE	1	N.D.	1	1
868	TRUE	1	N.D.	1	1
869	TRUE	1	N.D.	1	1
870	TRUE	0.0184721	0	0.666667	0.666667
871	TRUE	1	N.D.	1	1
872	FALSE	0.984673	0.965	0.337664	0.666667
873	TRUE	0.126525	0	0.666667	0.666667
874	TRUE	0.0172361	0	0.666667	0.666667
875	FALSE	0.655744	0.536	0.666667	0.666667
876	TRUE	0.17451	0	0.666667	0.666667
877	TRUE	0.0664617	0	0.666667	0.666667
878	FALSE	0.0939904	0.084	0.666667	0.666667
879	FALSE	0.470898	0.452	0.666667	0.666667
880	TRUE	0.0116805	0	0.666667	0.666667
881	TRUE	0.254729	0	0.666667	0.666667
882	FALSE	0.235782	4.35	0.232841	0.666667
883	TRUE	0.0592745	0	0.666667	0.666667
884	FALSE	0.45521	0.277	0.666667	0.666667
885	TRUE	0.21191	0	0.666667	0.666667
886	TRUE	1	N.D.	1	1
887	TRUE	0.1883	0	0.666667	0.666667
888	TRUE	1	N.D.	1	1
889	TRUE	1	N.D.	1	1
890	FALSE	0.0737089	0	0.666667	0.666667
891	TRUE	0.213141	0	0.666667	0.666667
892	TRUE	0.250373	0	0.666667	0.666667
893	TRUE	0.0217968	0	0.666667	0.666667
894	TRUE	0.0668974	0	0.666667	0.666667
895	TRUE	0.0409498	0	0.666667	0.666667
896	FALSE	0.207134	0	0.666667	0.666667
897	TRUE	0.0966332	0	0.666667	0.666667
898	TRUE	1	N.D.	1	1
899	TRUE	0.0056097	0	0.666667	0.666667
900	TRUE	1	N.D.	1	1
901	TRUE	1	N.D.	1	1
902	TRUE	1	N.D.	1	1
903	TRUE	1	N.D.	1	1
904	TRUE	0.009211	0	0.666667	0.666667
905	TRUE	0.222864	0	0.666667	0.666667
906	TRUE	0.141609	0	0.666667	0.666667
907	TRUE	1	N.D.	1	1
908	TRUE	0.102007	0	0.666667	0.666667
909	TRUE	1	N.D.	1	1
910	TRUE	1	N.D.	1	1
911	TRUE	0.260414	0	0.666667	0.666667
912	TRUE	0.219051	0	0.666667	0.666667
913	TRUE	0.0862409	0	0.666667	0.666667
914	TRUE	1	N.D.	1	1
915	TRUE	1	N.D.	1	1
916	TRUE	0.327343	0	0.666667	0.666667
917	TRUE	0.136524	0	0.666667	0.666667
918	TRUE	1	N.D.	1	1
919	TRUE	0.018963	0	0.666667	0.666667
920	TRUE	0.169528	0	0.666667	0.666667
921	TRUE	0.00513379	0	0.666667	0.666667
922	FALSE	0.0260197	0	0.666667	0.666667
923	TRUE	0.0855117	0	0.666667	0.666667
924	TRUE	0.151795	0	0.666667	0.666667
925	TRUE	0.0757679	0	0.666667	0.666667
926	TRUE	0.0125776	0	0.666667	0.666667
927	TRUE	0.0197308	0	0.666667	0.666667
928	TRUE	0.00554517	0	0.666667	0.666667
929	FALSE	1	N.D.	0.666667	0.666667
930	TRUE	0.0837725	0	0.666667	0.666667
931	TRUE	0.256899	0	0.666667	0.666667
932	FALSE	0.138949	0	0.666667	0.666667
933	FALSE	1	N.D.	0.666667	0.666667
934	TRUE	0.05473	0	0.666667	0.666667
935	TRUE	0.0863367	0	0.666667	0.666667
936	FALSE	0.500198	0	0.666667	0.666667
937	TRUE	0.297208	0	0.666667	0.666667
938	TRUE	0.084075	0	0.666667	0.666667
939	FALSE	0.161893	0	0.666667	0.666667
940	FALSE	0.0853088	0	0.666667	0.666667
941	FALSE	0.035941	0	0.666667	0.264662
942	FALSE	0.0953088	0	0.666667	0.666667
943	FALSE	1	N.D.	0.666667	0.0006048
944	TRUE	1	N.D.	1	1
945	TRUE	0.0982626	0	0.666667	0.666667
946	TRUE	0.110597	0	0.666667	0.666667
947	TRUE	0.114237	0	0.666667	0.666667
948	TRUE	0.0397837	0	0.666667	0.666667
949	TRUE	0.0907298	0	0.666667	0.666667
950	TRUE	0.124567	0	0.666667	0.666667
951	TRUE	0.0954113	0	0.666667	0.666667
952	FALSE	0.109779	0	0.666667	0.666667
953	FALSE	0.0831711	0	0.666667	0.666667
954	FALSE	0.129602	0	0.666667	0.666667
955	FALSE	1	N.D.	0.666667	0.666667
956	FALSE	0.267893	0	0.666667	0.666667
957	FALSE	0.0175722	0	0.666667	0.666667
958	FALSE	0.275886	0	0.666667	0.666667
959	FALSE	0.278174	0	0.666667	0.666667
960	FALSE	1	N.D.	0.666667	0.666667
961	FALSE	0.0948874	0	0.666667	0.666667
962	FALSE	1	N.D.	0.666667	0.666667
963	FALSE	0.0930128	0	0.666667	0.666667
964	FALSE	1	N.D.	0.666667	0.666667
965	FALSE	1	N.D.	0.666667	0.666667
966	FALSE	0.117863	0	0.666667	0.666667
967	FALSE	0.0889799	0	0.666667	0.666667
968	FALSE	0.161022	0	0.666667	0.666667
969	FALSE	0.153391	0	0.666667	0.666667
970	FALSE	1	N.D.	0.666667	0.0348003
971	FALSE	0.0287874	0	0.666667	0.666667
972	FALSE	0.00972518	0	0.666667	0.666667
973	FALSE	1	N.D.	0.666667	0.666667
974	FALSE	0.0310117	0	0.666667	0.666667
975	FALSE	0.0072747	0	0.666667	0.666667
976	FALSE	0.129288	0	0.666667	0.666667
977	FALSE	0.0524124	0	0.666667	0.666667
978	FALSE	1	N.D.	0.666667	0.666667
979	FALSE	0.00315985	0	0.666667	0.666667
980	FALSE	0.0342399	0	0.666667	0.666667
981	FALSE	0.267355	0	0.666667	0.666667
982	TRUE	0.294445	0	0.666667	0.666667
983	TRUE	0.0999974	0	0.666667	0.666667
984	TRUE	0.053493	0	0.666667	0.666667
985	TRUE	1	N.D.	1	1
986	TRUE	1	N.D.	1	1
987	TRUE	0.283342	0	0.666667	0.666667
988	TRUE	1	N.D.	1	1
989	TRUE	1	N.D.	1	1
990	TRUE	0.0795808	0	0.666667	0.666667
991	TRUE	0.132306	0	0.666667	0.666667
992	TRUE	0.00560669	0	0.666667	0.666667
993	TRUE	1	N.D.	1	1
994	TRUE	0.0129668	0	0.666667	0.666667
995	TRUE	1	N.D.	1	1
996	TRUE	0.347213	0	0.666667	0.666667
997	TRUE	0.308076	0	0.666667	0.666667
998	TRUE	0.095038	0	0.666667	0.666667
999	TRUE	0.108134	0	0.666667	0.666667
1000	TRUE	1	N.D.	1	1
1001	TRUE	0.0204776	0	0.666667	0.666667
1002	TRUE	0.0364852	0	0.666667	0.666667
1003	FALSE	0.00282673	0	0.666667	0.666667
1004	FALSE	0.0456206	0	0.666667	0.666667
1005	FALSE	0.237032	0	0.666667	0.666667
1006	TRUE	0.0418464	0	0.666667	0.666667
1007	TRUE	0.136524	0	0.666667	0.666667
1008	TRUE	0.321142	0	0.666667	0.666667
1009	TRUE	0.210559	0	0.666667	0.666667
1010	TRUE	1	N.D.	1	1
1011	TRUE	1	N.D.	1	1
1012	TRUE	0.0552306	0	0.666667	0.666667
1013	TRUE	0.262089	0	0.666667	0.666667
1014	TRUE	1	N.D.	1	1
1015	TRUE	0.0777836	0	0.666667	0.666667
1016	TRUE	0.099176	0	0.666667	0.666667
1017	TRUE	1	N.D.	1	1
1018	TRUE	0.314779	0	0.666667	0.666667
1019	TRUE	1	N.D.	1	1
1020	TRUE	1	N.D.	1	1
1021	TRUE	1	N.D.	1	1
1022	TRUE	0.107934	0	0.666667	0.666667
1023	TRUE	1	N.D.	1	1
1024	TRUE	1	N.D.	1	1
1025	TRUE	0.287959	0	0.666667	0.666667
1026	TRUE	0.0197505	0	0.666667	0.666667
1027	TRUE	0.247946	0	0.666667	0.666667
1028	TRUE	0.020593	0	0.666667	0.666667
1029	TRUE	1	N.D.	1	1
1030	TRUE	0.0379143	0	0.666667	0.666667
1031	TRUE	0.227391	0	0.666667	0.666667
1032	TRUE	0.106401	0	0.666667	0.666667
1033	TRUE	0.101907	0	0.666667	0.666667
1034	TRUE	0.0310644	0	0.666667	0.666667
1035	TRUE	1	N.D.	1	1
1036	TRUE	1	N.D.	1	1
1037	TRUE	0.058737	0	0.666667	0.666667
1038	TRUE	1	N.D.	1	1
1039	TRUE	1	N.D.	1	1
1040	FALSE	1	N.D.	0.666667	0.00966621
1041	TRUE	0.0368801	0	0.666667	0.666667
1042	TRUE	1	N.D.	1	1
1043	TRUE	1	N.D.	1	1
1044	TRUE	0.289022	0	0.666667	0.666667
1045	FALSE	0.033289	0	0.666667	0.666667
1046	FALSE	0.342021	0	0.666667	0.666667
1047	FALSE	0.0330057	0	0.666667	0.666667
1048	FALSE	0.0255045	0	0.666667	0.666667
1049	FALSE	0.0231629	0	0.666667	0.666667
1050	FALSE	1	0	0.666667	0.666667
1051	FALSE	0.276972	0	0.666667	0.666667
1052	FALSE	0.0734203	0	0.666667	0.666667
1053	FALSE	0.0736288	0	0.666667	0.666667
1054	FALSE	0.136931	0	0.666667	0.666667
1055	FALSE	1	N.D.	0.666667	0.666667
1056	FALSE	0.0803592	0	0.666667	0.666667
1057	FALSE	0.0985759	0	0.666667	0.666667
1058	FALSE	1	N.D.	0.666667	0.666667
1059	FALSE	1	N.D.	0.666667	0.666667
1060	FALSE	0.0837517	0	0.666667	0.666667
1061	FALSE	0.0714941	0	0.666667	0.666667
1062	FALSE	0.255476	0	0.666667	0.666667
1063	TRUE	0.163524	0	0.666667	0.666667
1064	TRUE	1	N.D.	1	1
1065	TRUE	0.131808	0	0.666667	0.666667
1066	TRUE	0.0102653	0	0.666667	0.666667
1067	TRUE	0.0619552	0	0.666667	0.666667
1068	FALSE	0.0423864	0	0.666667	0.666667
1069	TRUE	0.0920688	0	0.666667	0.666667
1070	FALSE	0.974783	0.972	0.666667	0.666667
1071	TRUE	1	N.D.	1	1
1072	TRUE	1	N.D.	1	1
1073	FALSE	0.235556	0	0.666667	0.666667
1074	TRUE	0.273658	0	0.666667	0.666667
1075	TRUE	0.0654777	0	0.666667	0.666667
1076	TRUE	0.0360642	0	0.666667	0.666667
1077	TRUE	0.267485	0	0.666667	0.666667
1078	FALSE	0.130282	0	0.666667	0.666667
1079	FALSE	0.265031	0	0.666667	0.666667
1080	FALSE	0.0592958	0	0.666667	0.666667
1081	FALSE	0.256098	0	0.666667	0.666667
1082	FALSE	0.000579789	0	0.666667	0.666667
1083	FALSE	1	N.D.	0.666667	0.666667
1084	FALSE	0.243925	0.0722	0.666667	0.666667
1085	FALSE	0.0834928	0	0.666667	0.666667
1086	FALSE	0.114237	0	0.666667	0.666667
1087	FALSE	1	N.D.	0.666667	0.666667
1088	FALSE	0.27561	0	0.666667	0.666667
1089	FALSE	0.0150468	0	0.666667	0.666667
1090	FALSE	0.0402517	0	0.666667	0.666667
1091	FALSE	1	N.D.	0.666667	0.666667
1092	FALSE	1	N.D.	0.666667	0.666667
1093	FALSE	0.284426	0	0.666667	0.000273721
1094	FALSE	0.0811901	0	0.666667	0.666667
1095	FALSE	0.0772485	0	0.666667	0.666667
1096	FALSE	0.276727	0	0.666667	0.666667
1097	FALSE	0.118856	0	0.666667	0.666667
1098	FALSE	0.11146	0	0.666667	0.666667
1099	FALSE	1	N.D.	0.666667	0.666667
1100	FALSE	0.0538891	0	0.666667	0.666667
1101	FALSE	0.1694	0	0.666667	0.666667
1102	TRUE	1	N.D.	1	1
1103	TRUE	1	N.D.	1	1
1104	FALSE	0.217772	0.204	0.666667	0.666667
1105	TRUE	1	N.D.	1	1
1106	TRUE	0.129602	0	0.666667	0.666667
1107	TRUE	1	N.D.	1	1
1108	TRUE	0.044773	0	0.666667	0.666667
1109	TRUE	0.0297109	0	0.666667	0.666667
1110	FALSE	0.0627806	0	0.666667	0.666667
1111	FALSE	1	N.D.	0.666667	0.666667
1112	TRUE	0.0226677	0	0.666667	0.666667
1113	FALSE	1	N.D.	0.666667	0.666667
1114	TRUE	0.067097	0	0.666667	0.666667
1115	TRUE	0.0415023	0	0.666667	0.666667
1116	TRUE	0.0267398	0	0.666667	0.666667
1117	TRUE	0.026513	0	0.666667	0.666667
1118	TRUE	0.28631	0	0.666667	0.666667
1119	TRUE	0.0320493	0	0.666667	0.666667
1120	TRUE	0.265054	0	0.666667	0.666667
1121	TRUE	0.0962153	0	0.666667	0.666667
1122	TRUE	0.173074	0	0.666667	0.666667
1123	TRUE	0.276713	0	0.666667	0.666667
1124	TRUE	0.101789	0	0.666667	0.666667
1125	FALSE	0.29139	0	0.666667	0.102079
1126	TRUE	1	N.D.	1	1
1127	TRUE	1	N.D.	1	1
1128	TRUE	0.298037	0	0.666667	0.666667
1129	FALSE	0.105578	0	0.666667	0.140533
1130	TRUE	0.174424	0	0.666667	0.666667
1131	TRUE	0.243149	0	0.666667	0.666667
1132	TRUE	0.0886666	0	0.666667	0.666667
1133	FALSE	1	N.D.	0.666667	0.666667
1134	TRUE	0.278262	0	0.666667	0.666667
1135	TRUE	0.265229	0	0.666667	0.666667
1136	TRUE	0.259059	0	0.666667	0.666667
1137	TRUE	1	N.D.	1	1
1138	TRUE	1	N.D.	1	1
1139	TRUE	1	N.D.	1	1
1140	TRUE	1	N.D.	1	1
1141	TRUE	0.196995	0	0.666667	0.666667
1142	TRUE	1	N.D.	1	1
1143	FALSE	0.0252326	0	0.666667	0.666667
1144	TRUE	0.0922591	0	0.666667	0.666667
1145	TRUE	0.0190405	0	0.666667	0.666667
1146	TRUE	0.0116676	0	0.666667	0.666667
1147	TRUE	1	N.D.	1	1
1148	TRUE	0.0160154	0	0.666667	0.666667
1149	TRUE	0.218593	0	0.666667	0.666667
1150	TRUE	0.218226	0	0.666667	0.666667
1151	TRUE	1	N.D.	1	1
1152	TRUE	0.0356417	0	0.666667	0.666667
1153	TRUE	0.00609995	0	0.666667	0.666667
1154	TRUE	0.114237	0	0.666667	0.666667
1155	TRUE	0.0163062	0	0.666667	0.666667
1156	TRUE	0.109425	0	0.666667	0.666667
1157	TRUE	0.033289	0	0.666667	0.666667
1158	TRUE	0.153391	0	0.666667	0.666667
1159	TRUE	0.118404	0	0.666667	0.666667
1160	TRUE	0.271125	0	0.666667	0.666667
1161	TRUE	1	N.D.	1	1
1162	TRUE	0.0218393	0	0.666667	0.666667
1163	TRUE	1	N.D.	1	1
1164	FALSE	0.0149234	0	0.666667	0.666667
1165	TRUE	1	N.D.	1	1
1166	TRUE	0.0135663	0	0.666667	0.666667
1167	TRUE	0.256719	0	0.666667	0.666667
1168	TRUE	0.104705	0	0.666667	0.666667
1169	TRUE	0.0229957	0	0.666667	0.666667
1170	FALSE	0.268495	0	0.666667	0.0770698
1171	TRUE	1	N.D.	1	1
1172	TRUE	0.0503947	0	0.666667	0.666667
1173	TRUE	0.11146	0	0.666667	0.666667
1174	TRUE	1	N.D.	1	1
1175	TRUE	0.0966576	0	0.666667	0.666667
1176	TRUE	0.262426	0	0.666667	0.666667
1177	FALSE	0.343386	0	0.666667	0.0622504
1178	TRUE	0.0202466	0	0.666667	0.666667
1179	FALSE	0.210103	0	0.666667	0.666667
1180	FALSE	0.0874482	0	0.666667	0.666667
1181	FALSE	0.00525784	0	0.666667	0.666667
1182	FALSE	1	N.D.	0.666667	0.666667
1183	FALSE	1	N.D.	0.666667	0.666667
1184	TRUE	1	N.D.	1	1
1185	TRUE	1	N.D.	1	1
1186	TRUE	1	N.D.	1	1
1187	TRUE	0.11146	0	0.666667	0.666667
1188	TRUE	1	N.D.	1	1
1189	TRUE	1	N.D.	1	1
1190	TRUE	1	N.D.	1	1
1191	FALSE	0.045415	0	0.666667	0.666667
1192	TRUE	1	N.D.	1	1
1193	TRUE	0.0294363	0	0.666667	0.666667
1194	TRUE	1	N.D.	1	1
1195	TRUE	1	N.D.	1	1
1196	TRUE	0.0908675	0	0.666667	0.666667
1197	FALSE	1	N.D.	0.666667	0.666667
1198	TRUE	0.123374	0	0.666667	0.666667
1199	TRUE	0.00451086	0	0.666667	0.666667
1200	TRUE	0.162175	0	0.666667	0.666667
1201	TRUE	1	N.D.	1	1
1202	TRUE	0.0747595	0	0.666667	0.666667
1203	TRUE	1	N.D.	1	1
1204	TRUE	1	N.D.	1	1
1205	TRUE	0.0757606	0	0.666667	0.666667
1206	TRUE	1	N.D.	1	1
1207	TRUE	0.229764	0	0.666667	0.666667
1208	FALSE	0.0829557	0	0.666667	0.666667
1209	TRUE	0.142167	0	0.666667	0.666667
1210	TRUE	0.258492	0	0.666667	0.666667
1211	FALSE	1	N.D.	0.666667	0.666667
1212	FALSE	1	0	0.666667	0.666667
1213	FALSE	0.195433	0	0.666667	0.666667
1214	FALSE	1	0	0.666667	0.666667
1215	FALSE	0.013577	0	0.666667	0.666667
1216	FALSE	1	N.D.	0.666667	0.666667
1217	FALSE	1	0	0.666667	0.666667
1218	FALSE	0.126225	0	0.666667	0.666667
1219	FALSE	0.0582137	0	0.666667	0.666667
1220	FALSE	0.0802987	0	0.666667	0.666667
1221	FALSE	0.031479	0	0.666667	0.666667
1222	FALSE	0.21415	0	0.666667	0.666667
1223	FALSE	0.0742812	0	0.666667	0.666667
1224	FALSE	0.0528689	0	0.666667	0.666667
1225	FALSE	0.175811	0	0.666667	0.666667
1226	FALSE	0.149333	0	0.666667	0.666667
1227	FALSE	0.116094	0	0.666667	0.666667
1228	FALSE	0.0392443	0	0.666667	0.459114
1229	FALSE	1	0	0.666667	0.666667
1230	FALSE	0.0305978	0	0.666667	0.666667
1231	FALSE	0.19706	0	0.666667	0.666667
1232	FALSE	0.202844	0	0.666667	0.666667
1233	FALSE	1	N.D.	0.666667	0.666667
1234	FALSE	0.0322972	0	0.666667	0.666667
1235	FALSE	0.0916528	0	0.666667	0.666667
1236	FALSE	0.0906561	0	0.666667	0.666667
1237	FALSE	1	0	0.666667	0.666667
1238	FALSE	0.0852166	0	0.666667	0.666667
1239	FALSE	1	N.D.	0.666667	0.666667
1240	FALSE	0.188371	0	0.666667	0.666667
1241	FALSE	0.0520778	0	0.666667	0.666667
1242	FALSE	1	N.D.	0.666667	0.666667
1243	FALSE	0.111969	0	0.666667	0.666667
1244	FALSE	1	N.D.	0.666667	0.666667
1245	FALSE	1	N.D.	0.666667	0.666667
1246	FALSE	0.268602	0	0.666667	0.666667
1247	FALSE	1	N.D.	0.666667	0.666667
1248	FALSE	0.111969	0	0.666667	0.666667
1249	FALSE	1	N.D.	0.666667	0.666667
1250	FALSE	0.0244105	0	0.666667	0.666667
1251	FALSE	0.0482169	0	0.666667	0.666667
1252	FALSE	0.0886914	0	0.666667	0.666667
1253	FALSE	1	N.D.	0.666667	0.666667
1254	FALSE	0.0461615	0	0.666667	0.666667
1255	FALSE	1	N.D.	0.666667	0.666667
1256	FALSE	1	N.D.	0.666667	0.666667
1257	FALSE	1	N.D.	0.666667	0.666667
1258	FALSE	1	N.D.	0.666667	0.666667
1259	FALSE	0.222161	0	0.666667	0.666667
1260	FALSE	0.209118	0	0.666667	0.666667
1261	FALSE	0.213445	0	0.666667	0.666667
1262	FALSE	0.166441	0	0.666667	0.162465
1263	FALSE	0.1261	0	0.666667	0.232888
1264	FALSE	0.0791044	0	0.666667	0.666667
1265	FALSE	0.26771	0	0.666667	0.666667
1266	FALSE	1	N.D.	0.666667	0.666667
1267	FALSE	1	N.D.	0.666667	0.666667
1268	FALSE	1	N.D.	0.666667	0.666667
1269	FALSE	1	N.D.	0.666667	0.666667
1270	FALSE	1	N.D.	0.666667	0.666667
1271	FALSE	1	N.D.	0.666667	0.666667
1272	FALSE	1	N.D.	0.666667	0.666667
1273	FALSE	0.204529	0	0.666667	0.666667

## Sheet: TableS5
Table S5. CoV-2 glycoprotein gene structure, with details on codons under selection in human, bat and pangolin viral lineages.
						SARS-CoV-2	Bat-CoV-RaTG13 (EPI_ISL_402131)	Pangolin CoV (EPI_ISL_410539)
					Gene structure
					NTD	14-307	14-307	14-305
					CTD1/RBD	333-530	333-530	331-525
					CTD2	531-592	531-592	526-587
					CTD3	592-676	592-676	588-672
					S2 subunit	686-to terminus	681-to terminus	677-to terminus
					Fusion peptide	816-833	811-828	807-824
					HR1	898-985	893-980	889-976
					HR2	1172-1201	1167-1196	1163-1192
					S1/S2 Cleavage site	681-684	-	-
					ACE2 binding residues
					RBD	F486	L486	L481
					RBD	Q493	Y493	E488
					RBD	S494	R494	R489
					RBD	N501	D501	T496
					Residues under selection
					NTD	5	5	5
					NTD	28	27	27
					NTD	32	31	31
					CTD1/RBD	354	353	351
					CTD1/RBD	458	457	455
					CTD1/RBD	519	518	516
					CTD3	675	674	672
					Fusion peptide	826	821	819
					S2 subunit	860	855	853
					S2 subunit	861	856	854
					HR1	943	938	936
					HR1	970	965	963
					S2 subunit	1040	1035	1033
					S2 subunit	1093	1088	1086
		Table 1. CoV-2 glycoprotein gene structure, with details on codons under selection in human, bat and pangolin viral lineages.
